# Supplementary material for: Genome-wide identification of GhRLCK-VII subfamily genes in Gossypium hirsutum and investigation of their functions in resistance to Verticillium wilt
Source: BMC Plant Biol. 2023 Sep 11;23:421. doi: 10.1186/s12870-023-04435-0 (PMC10494381; doi:10.1186/s12870-023-04435-0)
Supplement: Supplementary file 1 — Supplementary Material 1 [file 12870_2023_4435_MOESM1_ESM.xlsx]

## Sheet: S1.primer
Table S1. Primers for gene cloning (VIGS) and qRT-PCR assays
Gene	Forward primer sequence (5'~3')	Reverse primer sequence (5'~3')	Purpose
Gohir.A13G227248	TGCTCTAGAGCATTTCACCTTATTGTAGACCCTCGCC	CGGGGTACCCCGATTTCTCCAATCTAACTTCCCGACC	VIGS
Gohir.A10G219900	CGGGGTACCCCGACCACTTTCTTGGAACCTTCGGAT	TGCTCTAGAGCAGATGGTCGGTTCTTGTCTACTGCT	VIGS
Gohir.A13G227248	TTTCACCTTATTGTAGACCCTCGCC	ATTTCTCCAATCTAACTTCCCGACC	qRT-PCR
Gohir.A10G219900	ACCACTTTCTTGGAACCTTCGGAT	GATGGTCGGTTCTTGTCTACTGCT	qRT-PCR
GohirA05G034100	CCGAGATTTCAAAGCATCGAAT	TTGCCCATTCCACTAAGTTTTG	qRT-PCR
GohirD02G100700	CAAGTTGATCATCATAGCCAGC	CGCTTTCTTTGTTTCCTGTAGG	qRT-PCR
GohirD05G035500	TACCAATGCCTTAGCCATCGCC	ACGTCTTCGTAGTCCTGGAGGG	qRT-PCR
GohirD11G079000	CTCATCGGATACTGTGCGGTGG	GGAAGAGGTGAGAATGCCCGTC	qRT-PCR
GohirA13G227264	ACACTAGCAGTACACCCCGGAT	GAGGGTACGCCGTAGTAGTGGT	qRT-PCR
Gohir.A09G107100	TCCGAAACACTTCTTGGAGAGGGAG	AAAGGTCAATCCCTGTGCAACCTG	qRT-PCR
Gohir.A02G085000	GCCCTGGATACAAATCGTCCCAGT	GCTTAGAATGCACTGGAGACCGAT	qRT-PCR
UBQ7	GAAGGCATTCCACCTGACCAAC	CTTGACCTTCTTCTTCTTGTGCTTG	qRT-PCR
Note: The underlined nucleotide sequences were the restriction enzyme (Endonuclease: XbaI and KpnI) recognizes sites. UBQ7: internal control gene.

## Sheet: S2.identification
Table S2. Identification of GhRLCK-VII members (results from several software)
geneID_software: HMMER and BLASTP	pfam00069_HMMER(E-value for best 1 domain)	pfam07714_HMMER(E-value for best 1 domain)	AtRLCK-VII_protein_BLASTP(query|bitscore)	geneID_software: InterProScan	Pfam_InterProScan	ProSitePatterns_InterProScan	ProSiteProfiles_InterProScan	Coils_InterProScan	SMART_InterProScan	PANTHER_InterProScan	Gene3D_InterProScan	SUPERFAMILY_InterProScan	PRINTS_InterProScan	PIRSF_InterProScan	TIGRFAM_InterProScan	geneID_software: https://phobius.sbc.su.se/	The number of predicted transmembrane segments. TM(Transmembrane)_https://phobius.sbc.su.se/	Signal peptide_https://phobius.sbc.su.se/. Y/N indicator if a signal peptide was predicted or not.	cytoplasmic/non-cytoplasmic_software: https://phobius.sbc.su.se/. Note: The topology is given as the position of the transmembrane helices separated by 'i' if the loop is on the cytoplasmic or 'o' if it is on the non cytoplasmic side.	geneID_software: https://dtu.biolib.com/DeepTMHMM (Transmembrane Topology Prediction and Classification)	Number of predicted TMRs:_https://dtu.biolib.com/DeepTMHMM	https://dtu.biolib.com/DeepTMHMM[The per-residue labels are signal peptide (S), inside cell/cytosol (I), alpha membrane (M), beta membrane (B), periplasm (P) and outside cell/lumen of ER/Golgi/lysosomes (O).] https://www.biorxiv.org/content/10.1101/2022.04.08.487609v1	geneID_software: http://smart.embl.de	INTRINSIC[low_complexity_region:LCR;coiled_coil_region:CCR;signal_peptide:SP]_http://smart.embl.de	PDB[3ULZ;2QKW;4OA2;3HGK;4OAC]_http://smart.embl.de	SMART_http://smart.embl.de	PFAM_http://smart.embl.de	BLAST_http://smart.embl.de	PROSPERO[internal_repeat:IR]_http://smart.embl.de	geneID_smart(from_http://smart.embl.de)	http://smart.embl.de	number_domain (from_http://smart.embl.de)	domain_ID (from_http://smart.embl.de)	domain_start (from_http://smart.embl.de)	domain_end (from_http://smart.embl.de)	domain_E-value (from_http://smart.embl.de)	domain_class (from_http://smart.embl.de)	visible/hidden (from_http://smart.embl.de)	domain_ID (from_http://smart.embl.de)	domain_start (from_http://smart.embl.de)	domain_end (from_http://smart.embl.de)	domain_E-value (from_http://smart.embl.de)	domain_class (from_http://smart.embl.de)	visible/hidden (from_http://smart.embl.de)	domain_ID (from_http://smart.embl.de)	domain_start (from_http://smart.embl.de)	domain_end (from_http://smart.embl.de)	domain_E-value (from_http://smart.embl.de)	domain_class (from_http://smart.embl.de)
Gohir.A01G021700.1.p	4.9e-43	3.5e-43	AT5G13160|758;AT5G18610|609;AT5G02800|514;AT3G20530|493;AT1G07870|469;AT3G07070|465;AT3G24790|463;AT2G28590|459;AT4G13190|456;AT1G20650|450;AT1G61860|430;AT1G76370|425;AT3G02810|414;AT5G16500|411;AT3G26940|387;AT3G28690|345;AT5G15080|342;AT3G01300|335;AT2G02800|335;AT5G02290|333;AT5G01020|331;AT1G14370|322;AT1G26970|321;AT2G05940|319;AT1G69790|318;AT5G35580|313;AT1G61590|311;AT2G28930|311;AT2G071…	Gohir.A01G021700.1.p	PF00069	PS00107,PS00108	PS50011	Coil		PTHR27001:SF96,PTHR27001,PTHR27001,PTHR27001:SF96	G3DSA:3.30.200.20,G3DSA:2.60.120.200,G3DSA:1.10.510.10	SSF56112				Gohir.A01G021700.1.p	0	0	i	Gohir.A01G021700.1.p	0	inside:1~464	Gohir.A01G021700.1.p	LCR,LCR	3ULZ|A	SCOP:d1ir3a_	Pkinase_Tyr,Pkinase	STYKc		Gohir.A01G021700.1.p	uniprot|A0A1U8JAI1|A0A1U8JAI1_GOSHI	2	Pfam:Pkinase_Tyr	85	359	2e-43	PFAM	visible|OK	Pfam:Pkinase	85	362	2e-44	PFAM	visible|OK
Gohir.A01G021800.1.p	1.3e-43	3.5e-43	AT5G13160|763;AT5G18610|620;AT5G02800|529;AT3G20530|485;AT1G07870|476;AT2G28590|466;AT3G07070|465;AT4G13190|460;AT3G24790|459;AT1G20650|458;AT1G61860|437;AT1G76370|427;AT5G16500|422;AT3G02810|414;AT3G26940|386;AT3G28690|345;AT5G15080|338;AT5G01020|337;AT2G02800|337;AT5G02290|335;AT3G01300|333;AT1G14370|327;AT2G07180|318;AT1G69790|316;AT1G26970|316;AT2G28930|315;AT2G05940|315;AT5G35580|311;AT3G554…	Gohir.A01G021800.1.p	PF00069	PS00107,PS00108	PS50011			PTHR27001:SF96,PTHR27001:SF96,PTHR27001,PTHR27001	G3DSA:1.10.510.10,G3DSA:2.60.120.200,G3DSA:3.30.200.20	SSF56112				Gohir.A01G021800.1.p	0	0	i	Gohir.A01G021800.1.p	0	inside:1~464	Gohir.A01G021800.1.p	LCR	3ULZ|A	SCOP:d1ir3a_	Pkinase_Tyr,Pkinase	STYKc		Gohir.A01G021800.1.p	uniprot|A0A1U8JAK4|A0A1U8JAK4_GOSHI	2	Pfam:Pkinase_Tyr	85	359	1.8e-43	PFAM	visible|OK	Pfam:Pkinase	85	358	5.4e-45	PFAM	visible|OK
Gohir.A01G078400.1.p	2.1e-45	1.5e-43	AT3G20530|565;AT5G13160|481;AT5G18610|477;AT5G02800|457;AT1G61860|452;AT3G07070|452;AT3G24790|446;AT4G13190|440;AT1G07870|438;AT2G28590|422;AT1G20650|412;AT1G76370|394;AT3G02810|392;AT5G16500|389;AT3G26940|348;AT3G28690|343;AT5G15080|339;AT2G02800|336;AT5G01020|335;AT3G01300|334;AT1G14370|332;AT1G26970|325;AT5G02290|323;AT1G69790|319;AT3G55450|312;AT1G61590|312;AT2G07180|310;AT2G05940|310;AT5G564…	Gohir.A01G078400.1.p	PF00069	PS00107,PS00108	PS50011			PTHR27001,PTHR27001:SF127,PTHR27001:SF127,PTHR27001	G3DSA:3.30.200.20,G3DSA:2.60.120.200,G3DSA:1.10.510.10	SSF56112				Gohir.A01G078400.1.p	0	0	i	Gohir.A01G078400.1.p	0	inside:1~390	Gohir.A01G078400.1.p	LCR	3ULZ|A	SCOP:d1qpca_	Pkinase_Tyr,Pkinase	STYKc		Gohir.A01G078400.1.p	uniprot|A0A1U8KLL8|A0A1U8KLL8_GOSHI	2	Pfam:Pkinase_Tyr	86	360	8.3e-44	PFAM	visible|OK	Pfam:Pkinase	86	363	5.7e-47	PFAM	visible|OK
Gohir.A01G218000.1.p	2e-44	2.8e-46	AT5G02800|594;AT5G18610|560;AT5G13160|514;AT1G07870|488;AT2G28590|473;AT3G20530|468;AT3G24790|461;AT3G07070|452;AT4G13190|444;AT1G20650|439;AT1G61860|427;AT5G16500|410;AT1G76370|409;AT3G02810|402;AT3G26940|374;AT5G01020|324;AT3G28690|324;AT5G15080|324;AT1G14370|318;AT2G05940|317;AT2G07180|313;AT3G01300|313;AT2G02800|311;AT5G35580|309;AT1G69790|305;AT1G26970|304;AT1G61590|303;AT5G02290|302;AT3G554…	Gohir.A01G218000.1.p	PF07714	PS00107,PS00108	PS50011		SM00220	PTHR27001,PTHR27001:SF211,PTHR27001,PTHR27001:SF211	G3DSA:3.30.200.20,G3DSA:1.10.510.10,G3DSA:2.60.120.200	SSF56112				Gohir.A01G218000.1.p	0	0	i	Gohir.A01G218000.1.p	0	inside:1~400	Gohir.A01G218000.1.p	LCR,LCR	3ULZ|A	SCOP:d1ir3a_	Pkinase_Tyr,Pkinase	STYKc		Gohir.A01G218000.1.p	uniprot|A0A1U8PFN4|A0A1U8PFN4_GOSHI	2	Pfam:Pkinase_Tyr	74	348	3.5e-47	PFAM	visible|OK	Pfam:Pkinase	74	351	7.1e-46	PFAM	visible|OK
Gohir.A02G085000.1.p	1.1e-43	2.1e-45	AT1G76360|518;AT2G17220|428;AT5G02290|418;AT4G35600|406;AT5G15080|394;AT3G28690|391;AT3G01300|389;AT2G28930|385;AT2G02800|382;AT2G39660|380;AT1G07570|379;AT3G55450|376;AT1G14370|375;AT5G01020|370;AT1G26970|369;AT1G69790|363;AT2G07180|357;AT1G61590|343;AT2G26290|339;AT2G05940|336;AT5G35580|330;AT5G56460|329;AT1G74490|322;AT3G20530|315;AT5G13160|307;AT1G20650|306;AT5G18610|304;AT1G61860|301;AT5G028…	Gohir.A02G085000.1.p	PF07714	PS00107,PS00108	PS50011			PTHR27001,PTHR27001:SF5	G3DSA:2.60.120.200,G3DSA:3.30.200.20,G3DSA:1.10.510.10	SSF56112				Gohir.A02G085000.1.p	0	0	i	Gohir.A02G085000.1.p	0	inside:1~424		LCR,LCR	3ULZ|A	SCOP:d1ir3a_	Pkinase_Tyr,Pkinase	STYKc		Gohir.A02G085000.1.p	uniprot|A0A1U8PUU9|A0A1U8PUU9_GOSHI	2	Pfam:Pkinase_Tyr	89	370	3e-47	PFAM	visible|OK	Pfam:Pkinase	89	370	6e-45	PFAM	visible|OK
Gohir.A03G004500.1.p	2.6e-42	1e-44	AT1G61590|616;AT2G05940|456;AT5G01020|435;AT5G35580|430;AT2G26290|408;AT5G02290|390;AT5G15080|390;AT2G07180|389;AT3G28690|387;AT3G01300|382;AT2G02800|371;AT1G14370|368;AT1G26970|362;AT2G39660|361;AT1G72540|358;AT5G56460|354;AT2G28930|353;AT1G69790|352;AT3G55450|352;AT1G07570|348;AT1G74490|346;AT1G61860|331;AT1G76360|331;AT4G35600|325;AT5G47070|320;AT5G13160|317;AT2G17220|316;AT5G02800|312;AT2G285…	Gohir.A03G004500.1.p	PF07714	PS00107,PS00108	PS50011			PTHR27001:SF14,PTHR27001:SF14,PTHR27001:SF14,PTHR27001,PTHR27001,PTHR27001	G3DSA:1.10.510.10,G3DSA:3.30.200.20	SSF56112				Gohir.A03G004500.1.p	0	0	i	Gohir.A03G004500.1.p	0	inside:1~434	Gohir.A03G004500.1.p	LCR	3ULZ|A	SCOP:d1ir3a_	Pkinase_Tyr,Pkinase	STYKc		Gohir.A03G004500.1.p	uniprot|A0A1U8MT01|A0A1U8MT01_GOSHI	2	Pfam:Pkinase_Tyr	92	371	5e-45	PFAM	visible|OK	Pfam:Pkinase	92	371	5.8e-43	PFAM	visible|OK
Gohir.A03G022100.1.p	2.8e-40	5.7e-44	AT5G56460|568;AT5G01020|436;AT2G05940|396;AT1G61590|383;AT2G07180|382;AT2G26290|382;AT5G15080|372;AT5G35580|371;AT3G28690|370;AT3G01300|360;AT2G02800|346;AT5G02290|343;AT2G39660|338;AT1G26970|336;AT1G69790|335;AT3G55450|335;AT1G14370|335;AT2G28930|328;AT1G76360|320;AT1G07570|319;AT3G20530|309;AT1G72540|306;AT5G02800|304;AT5G13160|304;AT1G74490|303;AT1G61860|303;AT3G24790|303;AT2G28590|302;AT3G070…	Gohir.A03G022100.1.p	PF07714	PS00107,PS00108	PS50011			PTHR27001,PTHR27001:SF76	G3DSA:3.30.200.20,G3DSA:1.10.510.10	SSF56112				Gohir.A03G022100.1.p	0	0	i	Gohir.A03G022100.1.p	0	inside:1~399	Gohir.A03G022100.1.p	LCR	3ULZ|A	SCOP:d1ir3a_	Pkinase_Tyr,Pkinase	STYKc		Gohir.A03G022100.1.p	uniprot|A0A1U8PX95|A0A1U8PX95_GOSHI	2	Pfam:Pkinase_Tyr	69	350	1.3e-45	PFAM	visible|OK	Pfam:Pkinase	69	350	3e-42	PFAM	visible|OK
Gohir.A04G072800.1.p	1.9e-45	1.4e-45	AT3G09830|588;AT2G39110|458;AT2G28940|352;AT5G47070|352;AT5G15080|336;AT3G28690|333;AT3G01300|332;AT1G61590|323;AT2G26290|323;AT5G01020|322;AT2G02800|322;AT1G14370|320;AT4G17660|319;AT5G02290|318;AT1G69790|317;AT3G55450|314;AT2G05940|309;AT2G07180|308;AT1G26970|308;AT5G35580|305;AT2G39660|302;AT1G74490|300;AT2G28930|297;AT1G76360|293;AT1G07570|289;AT1G61860|288;AT5G56460|288;AT3G20530|287;AT4G356…	Gohir.A04G072800.1.p	PF07714	PS00107	PS50011			PTHR27001:SF29,PTHR27001:SF29,PTHR27001,PTHR27001	G3DSA:2.60.120.200,G3DSA:3.30.200.20,G3DSA:1.10.510.10	SSF56112				Gohir.A04G072800.1.p	0	0	i	Gohir.A04G072800.1.p	0	inside:1~420	Gohir.A04G072800.1.p	LCR	3ULZ|A	SCOP:d1ir3a_	Pkinase_Tyr,Pkinase	STYKc		Gohir.A04G072800.1.p	batchSmart		Pfam:Pkinase_Tyr	85	366	5.1e-48	PFAM	visible|OK	Pfam:Pkinase	85	366	4.9e-48	PFAM	visible|OK	Blast:STYKc	85	369	2e-84	BLAST
Gohir.A05G034100.1.p	6.5e-44	6.9e-46	AT2G05940|602;AT5G35580|554;AT2G26290|475;AT5G01020|456;AT1G61590|447;AT2G07180|409;AT1G72540|398;AT5G15080|396;AT3G28690|390;AT5G02290|387;AT5G56460|385;AT3G01300|382;AT2G02800|378;AT1G14370|375;AT1G26970|372;AT1G69790|361;AT2G39660|360;AT2G28930|357;AT1G07570|350;AT3G55450|349;AT1G74490|347;AT1G76360|345;AT3G20530|320;AT1G61860|318;AT5G02800|317;AT1G20650|315;AT1G07870|313;AT5G13160|312;AT2G285…	Gohir.A05G034100.1.p	PF07714	PS00108	PS50011			PTHR27001:SF15,PTHR27001,PTHR27001,PTHR27001:SF15	G3DSA:1.10.510.10,G3DSA:3.30.200.20	SSF56112				Gohir.A05G034100.1.p	0	0	i	Gohir.A05G034100.1.p	0	inside:1~452	Gohir.A05G034100.1.p	LCR,LCR	3ULZ|A	SCOP:d1ir3a_	Pkinase_Tyr,Pkinase	STYKc		Gohir.A05G034100.1.p	uniprot|A0A1U8PG84|A0A1U8PG84_GOSHI	2	Pfam:Pkinase_Tyr	79	356	1.9e-47	PFAM	visible|OK	Pfam:Pkinase	79	356	2.4e-45	PFAM	visible|OK
Gohir.A05G095300.1.p	7.7e-44	8.4e-45	AT2G28940|471;AT3G09830|460;AT2G39110|429;AT5G47070|377;AT5G15080|365;AT3G28690|362;AT3G01300|359;AT4G17660|352;AT3G55450|334;AT1G61590|333;AT5G02290|330;AT1G14370|328;AT5G01020|327;AT2G39660|327;AT2G02800|320;AT2G07180|316;AT1G69790|316;AT2G05940|313;AT2G26290|312;AT3G20530|308;AT1G26970|306;AT5G35580|306;AT1G07570|305;AT2G28930|303;AT1G61860|303;AT1G76360|295;AT5G56460|295;AT1G76370|294;AT1G744…	Gohir.A05G095300.1.p	PF07714	PS00107	PS50011			PTHR27001,PTHR27001:SF140,PTHR27001:SF140,PTHR27001,PTHR27001,PTHR27001:SF140	G3DSA:2.60.120.200,G3DSA:1.10.510.10,G3DSA:3.30.200.20	SSF56112				Gohir.A05G095300.1.p	0	0	i	Gohir.A05G095300.1.p	0	inside:1~463	Gohir.A05G095300.1.p	LCR,LCR,LCR,LCR	4OA2|A	SCOP:d1ir3a_	Pkinase_Tyr,Pkinase	STYKc		Gohir.A05G095300.1.p	uniprot|A0A1U8PJU9|A0A1U8PJU9_GOSHI	2	Pfam:Pkinase_Tyr	97	383	5.3e-46	PFAM	visible|OK	Pfam:Pkinase	96	383	6.2e-45	PFAM	visible|OK
Gohir.A05G095400.1.p	1.6e-41	1.4e-44	AT1G07570|566;AT2G28930|561;AT5G02290|546;AT2G39660|495;AT2G02800|486;AT1G14370|477;AT3G55450|464;AT3G01300|453;AT5G15080|452;AT1G26970|451;AT3G28690|450;AT1G69790|447;AT5G01020|429;AT2G07180|416;AT1G74490|398;AT1G76360|396;AT4G35600|395;AT2G05940|391;AT1G61590|385;AT2G17220|385;AT2G26290|383;AT5G56460|370;AT5G35580|369;AT5G13160|338;AT5G18610|337;AT1G20650|330;AT5G02800|327;AT1G61860|327;AT3G205…	Gohir.A05G095400.1.p	PF07714	PS00107,PS00108	PS50011			PTHR27001:SF191,PTHR27001	G3DSA:1.10.510.10,G3DSA:3.30.200.20	SSF56112				Gohir.A05G095400.1.p	0	0	i	Gohir.A05G095400.1.p	0	inside:1~405	Gohir.A05G095400.1.p	LCR	4OAC|A	SCOP:d1ir3a_	Pkinase_Tyr,Pkinase	STYKc		Gohir.A05G095400.1.p	uniprot|A0A0B0P9S4|A0A0B0P9S4_GOSAR	2	Pfam:Pkinase_Tyr	73	355	1.4e-45	PFAM	visible|OK	Pfam:Pkinase	73	355	1.1e-43	PFAM	visible|OK
Gohir.A05G299000.1.p	8.8e-45	2.8e-46	AT5G18610|590;AT5G02800|572;AT5G13160|550;AT1G07870|507;AT2G28590|495;AT3G20530|481;AT3G24790|465;AT3G07070|458;AT1G20650|450;AT4G13190|450;AT1G61860|436;AT1G76370|427;AT5G16500|411;AT3G02810|410;AT3G26940|375;AT5G01020|338;AT5G15080|338;AT3G28690|334;AT2G02800|329;AT3G01300|327;AT1G14370|326;AT2G07180|325;AT2G05940|318;AT5G35580|315;AT1G69790|314;AT1G26970|313;AT5G02290|312;AT1G61590|308;AT5G564…	Gohir.A05G299000.1.p	PF07714	PS00107,PS00108	PS50011		SM00220	PTHR27001,PTHR27001,PTHR27001:SF211,PTHR27001:SF211	G3DSA:3.30.200.20,G3DSA:1.10.510.10,G3DSA:2.60.120.200	SSF56112				Gohir.A05G299000.1.p	0	0	i	Gohir.A05G299000.1.p	0	inside:1~384	Gohir.A05G299000.1.p	LCR	3ULZ|A	SCOP:d1ir3a_	Pkinase_Tyr,Pkinase	STYKc		Gohir.A05G299000.1.p	uniprot|A0A1U8PAV5|A0A1U8PAV5_GOSHI	2	Pfam:Pkinase_Tyr	79	353	6.6e-47	PFAM	visible|OK	Pfam:Pkinase	79	358	2.1e-46	PFAM	visible|OK
Gohir.A05G364700.1.p	5.4e-44	4.6e-45	AT5G15080|638;AT3G01300|617;AT3G28690|590;AT5G01020|451;AT5G02290|446;AT2G39660|420;AT1G07570|419;AT2G05940|415;AT2G02800|414;AT1G69790|412;AT2G28930|412;AT3G55450|410;AT1G14370|410;AT2G07180|407;AT1G61590|407;AT1G26970|403;AT5G35580|400;AT5G56460|395;AT2G26290|394;AT1G74490|366;AT1G76360|364;AT4G35600|363;AT5G02800|355;AT3G09830|355;AT5G13160|350;AT5G18610|350;AT1G61860|346;AT3G07070|344;AT3G205…	Gohir.A05G364700.1.p	PF00069	PS00107,PS00108	PS50011			PTHR27001,PTHR27001,PTHR27001,PTHR27001:SF40,PTHR27001:SF40,PTHR27001:SF40	G3DSA:1.10.510.10,G3DSA:3.30.200.20,G3DSA:2.60.120.200	SSF56112				Gohir.A05G364700.1.p	0	0	i	Gohir.A05G364700.1.p	0	inside:1~493	Gohir.A05G364700.1.p	LCR,LCR	4OAC|A	SCOP:d1ir3a_	Pkinase_Tyr,Pkinase	STYKc		Gohir.A05G364700.1.p	uniprot|A0A1U8PSD6|A0A1U8PSD6_GOSHI	2	Pfam:Pkinase_Tyr	132	412	2e-45	PFAM	visible|OK	Pfam:Pkinase	132	412	7.2e-46	PFAM	visible|OK
Gohir.A06G076700.1.p	2.3e-43	1.3e-43	AT2G05940|616;AT5G35580|566;AT2G26290|474;AT5G01020|456;AT1G61590|454;AT2G07180|411;AT5G15080|399;AT1G72540|395;AT3G28690|390;AT3G01300|387;AT2G02800|381;AT1G14370|380;AT5G02290|379;AT5G56460|378;AT1G26970|368;AT1G69790|362;AT2G28930|355;AT2G39660|355;AT3G55450|351;AT1G74490|350;AT1G76360|347;AT1G07570|347;AT5G02800|322;AT3G20530|321;AT1G61860|319;AT1G07870|319;AT2G28590|317;AT2G17220|316;AT5G131…	Gohir.A06G076700.1.p	PF07714	PS00108	PS50011			PTHR27001,PTHR27001:SF15,PTHR27001,PTHR27001,PTHR27001:SF15,PTHR27001:SF15	G3DSA:1.10.510.10,G3DSA:3.30.200.20	SSF56112				Gohir.A06G076700.1.p	0	0	i	Gohir.A06G076700.1.p	0	inside:1~444	Gohir.A06G076700.1.p	LCR,LCR,LCR	3ULZ|A	SCOP:d1ir3a_	Pkinase_Tyr,Pkinase	STYKc		Gohir.A06G076700.1.p	uniprot|A0A1U8NRK8|A0A1U8NRK8_GOSHI	2	Pfam:Pkinase_Tyr	79	356	9.8e-45	PFAM	visible|OK	Pfam:Pkinase	79	355	1.4e-44	PFAM	visible|OK
Gohir.A06G147500.1.p	4.3e-42	6e-43	AT3G20530|502;AT1G61860|499;AT5G13160|473;AT5G18610|472;AT5G02800|464;AT3G24790|444;AT1G07870|437;AT3G07070|435;AT2G28590|432;AT4G13190|418;AT1G20650|412;AT3G02810|396;AT5G16500|392;AT1G76370|390;AT3G26940|345;AT3G28690|338;AT5G15080|338;AT3G01300|324;AT2G02800|322;AT5G01020|318;AT1G14370|316;AT1G26970|312;AT5G02290|310;AT1G69790|309;AT1G61590|307;AT2G05940|302;AT5G35580|300;AT2G26290|300;AT2G071…	Gohir.A06G147500.1.p	PF07714	PS00107	PS50011			PTHR27001:SF127,PTHR27001	G3DSA:3.30.200.20,G3DSA:1.10.510.10,G3DSA:2.60.120.200	SSF56112				Gohir.A06G147500.1.p	0	0	i	Gohir.A06G147500.1.p	0	inside:1~388	Gohir.A06G147500.1.p	LCR,LCR	3ULZ|A	SCOP:d1ir3a_	Pkinase_Tyr,Pkinase	STYKc		Gohir.A06G147500.1.p	uniprot|A0A1U8PTR2|A0A1U8PTR2_GOSHI	2	Pfam:Pkinase_Tyr	84	356	5.1e-44	PFAM	visible|OK	Pfam:Pkinase	83	358	6.3e-44	PFAM	visible|OK
Gohir.A07G019000.1.p	1.6e-44	8.1e-45	AT2G05940|555;AT2G26290|504;AT5G35580|501;AT5G01020|451;AT1G61590|439;AT5G15080|412;AT2G07180|406;AT3G01300|404;AT3G28690|402;AT1G72540|393;AT5G56460|389;AT5G02290|380;AT1G14370|371;AT2G02800|366;AT2G28930|364;AT1G07570|358;AT1G69790|356;AT3G55450|356;AT1G76360|356;AT2G39660|355;AT1G26970|354;AT1G74490|347;AT1G61860|334;AT3G20530|330;AT2G28590|325;AT4G35600|323;AT2G17220|323;AT3G24790|320;AT5G028…	Gohir.A07G019000.1.p	PF07714	PS00108	PS50011			PTHR27001:SF15,PTHR27001:SF15,PTHR27001,PTHR27001	G3DSA:1.10.510.10,G3DSA:3.30.200.20	SSF56112				Gohir.A07G019000.1.p	0	0	i	Gohir.A07G019000.1.p	0	inside:1~423	Gohir.A07G019000.1.p	LCR,LCR	3HGK|D	SCOP:d1ir3a_	Pkinase_Tyr,Pkinase	STYKc		Gohir.A07G019000.1.p	uniprot|A0A1U8LQK2|A0A1U8LQK2_GOSHI	2	Pfam:Pkinase_Tyr	81	358	5.7e-46	PFAM	visible|OK	Pfam:Pkinase	81	357	1.2e-45	PFAM	visible|OK
Gohir.A08G000101.1.p	1.4e-44	4.7e-43	AT1G07870|504;AT2G28590|503;AT5G02800|476;AT5G18610|473;AT5G13160|444;AT3G20530|415;AT1G61860|402;AT1G20650|398;AT3G24790|396;AT1G76370|392;AT3G07070|390;AT4G13190|385;AT3G02810|364;AT5G16500|360;AT3G26940|341;AT5G15080|325;AT5G01020|324;AT3G28690|322;AT3G01300|313;AT2G02800|312;AT2G05940|312;AT5G02290|311;AT1G14370|310;AT5G35580|309;AT2G26290|308;AT2G07180|306;AT1G61590|302;AT1G26970|300;AT1G697…	Gohir.A08G000101.1.p	PF00069	PS00107,PS00108	PS50011		SM00220	PTHR27001:SF63,PTHR27001,PTHR27001:SF63,PTHR27001:SF63,PTHR27001,PTHR27001	G3DSA:3.30.200.20,G3DSA:2.60.120.200,G3DSA:1.10.510.10	SSF56112				Gohir.A08G000101.1.p	0	0	i	Gohir.A08G000101.1.p	0	inside:1~425	Gohir.A08G000101.1.p	LCR,LCR	3ULZ|A	SCOP:d1ir3a_	Pkinase_Tyr,Pkinase	STYKc		Gohir.A08G000101.1.p	uniprot|A0A1U8MJV9|A0A1U8MJV9_GOSHI	2	Pfam:Pkinase_Tyr	113	387	5.4e-44	PFAM	visible|OK	Pfam:Pkinase	113	390	3.8e-46	PFAM	visible|OK
Gohir.A08G015600.1.p	2.9e-42	8.3e-43	AT2G07180|526;AT5G01020|439;AT5G02290|390;AT2G05940|390;AT5G56460|387;AT2G26290|385;AT5G15080|384;AT1G14370|380;AT3G01300|378;AT2G02800|378;AT2G39660|377;AT5G35580|376;AT3G55450|375;AT3G28690|373;AT2G28930|367;AT1G07570|364;AT1G61590|360;AT1G26970|360;AT1G69790|351;AT1G76360|350;AT1G74490|335;AT3G20530|322;AT5G13160|322;AT2G17220|318;AT5G47070|316;AT1G20650|313;AT4G35600|312;AT5G02800|310;AT5G186…	Gohir.A08G015600.1.p	PF07714	PS00107,PS00108	PS50011			PTHR27001,PTHR27001,PTHR27001:SF190,PTHR27001:SF190	G3DSA:3.30.200.20,G3DSA:1.10.510.10	SSF56112				Gohir.A08G015600.1.p	0	0	i	Gohir.A08G015600.1.p	0	inside:1~455	Gohir.A08G015600.1.p	LCR	4OAC|A	SCOP:d1ir3a_	Pkinase_Tyr,Pkinase	STYKc		Gohir.A08G015600.1.p	uniprot|A0A1U8LCT8|A0A1U8LCT8_GOSHI	2	Pfam:Pkinase_Tyr	79	356	1.3e-44	PFAM	visible|OK	Pfam:Pkinase	79	355	5.1e-44	PFAM	visible|OK
Gohir.A08G028600.1.p	3.5e-38	1.2e-35	AT5G47070|355;AT3G09830|330;AT4G17660|328;AT2G39110|325;AT5G15080|296;AT3G28690|295;AT3G01300|292;AT2G28940|290;AT1G61590|286;AT5G02290|283;AT5G01020|281;AT2G05940|276;AT2G02800|269;AT5G35580|266;AT2G26290|265;AT1G69790|264;AT1G14370|264;AT1G61860|262;AT5G56460|261;AT2G07180|260;AT1G26970|260;AT3G20530|259;AT3G55450|259;AT2G39660|255;AT2G28930|253;AT1G07570|251;AT1G74490|250;AT3G07070|246;AT1G763…	Gohir.A08G028600.1.p	PF00069	PS00108	PS50011			PTHR27001,PTHR27001:SF228	G3DSA:1.10.510.10,G3DSA:3.30.200.20	SSF56112				Gohir.A08G028600.1.p	0	0	i	Gohir.A08G028600.1.p	0	inside:1~356	Gohir.A08G028600.1.p		3HGK|D	SCOP:d1qpca_	Pkinase_Tyr,Pkinase	STYKc		Gohir.A08G028600.1.p	batchSmart		Pfam:Pkinase_Tyr	3	286	1.4e-37	PFAM	visible|OK	Pfam:Pkinase	22	292	2.2e-39	PFAM	visible|OK	Blast:STYKc	35	293	1e-79	BLAST
Gohir.A08G141200.1.p	1.7e-40	2.6e-40	AT3G07070|195;AT5G02800|194;AT5G02290|193;AT5G18610|191;AT5G13160|190;AT4G13190|188;AT3G55450|187;AT2G39660|187;AT1G24030|186;AT2G28930|185	Gohir.A08G141200.1.p	PF07714	PS00107,PS00108	PS50011		SM00220	PTHR27001:SF213,PTHR27001	G3DSA:2.60.120.200,G3DSA:3.30.200.20,G3DSA:1.10.510.10	SSF56112				Gohir.A08G141200.1.p	0	0	i	Gohir.A08G141200.1.p	0	inside:1~464	Gohir.A08G141200.1.p		3ULZ|A	SCOP:d1b6cb_	Pkinase_Tyr,Pkinase	STYKc		Gohir.A08G141200.1.p	uniprot|A0A1U8LQ47|A0A1U8LQ47_GOSHI	2	Pfam:Pkinase_Tyr	55	321	1.6e-42	PFAM	visible|OK	Pfam:Pkinase	55	320	1.6e-41	PFAM	visible|OK
Gohir.A08G161700.1.p	2.9e-47	1.1e-48	AT5G47070|475;AT4G17660|410;AT3G09830|376;AT2G39110|372;AT3G28690|353;AT5G15080|343;AT3G01300|337;AT5G02290|330;AT5G01020|328;AT2G02800|325;AT1G61590|322;AT2G26290|316;AT2G28940|313;AT2G28930|313;AT2G05940|311;AT3G55450|308;AT1G26970|308;AT2G07180|307;AT1G69790|307;AT2G39660|307;AT1G74490|306;AT1G14370|306;AT1G07570|304;AT3G20530|301;AT5G56460|301;AT1G61860|300;AT4G35600|297;AT5G35580|296;AT1G763…	Gohir.A08G161700.1.p	PF07714	PS00107,PS00108	PS50011			PTHR27001:SF228,PTHR27001:SF228,PTHR27001,PTHR27001	G3DSA:2.60.120.200,G3DSA:1.10.510.10,G3DSA:3.30.200.20	SSF56112				Gohir.A08G161700.1.p	0	0	i	Gohir.A08G161700.1.p	0	inside:1~390	Gohir.A08G161700.1.p		2QKW|B	SCOP:d1ir3a_	Pkinase_Tyr,Pkinase	STYKc		Gohir.A08G161700.1.p	uniprot|A0A1U8KTY3|A0A1U8KTY3_GOSHI	2	Pfam:Pkinase_Tyr	76	356	3.5e-49	PFAM	visible|OK	Pfam:Pkinase	76	356	2.8e-48	PFAM	visible|OK
Gohir.A09G062200.1.p	1.9e-43	8.9e-44	AT5G18610|778;AT5G13160|616;AT5G02800|550;AT1G07870|503;AT2G28590|482;AT3G20530|481;AT3G07070|477;AT3G24790|473;AT4G13190|468;AT1G20650|462;AT1G61860|437;AT5G16500|431;AT1G76370|429;AT3G02810|427;AT3G26940|383;AT5G15080|342;AT5G01020|338;AT3G28690|337;AT3G01300|334;AT2G02800|333;AT1G14370|327;AT5G02290|325;AT2G07180|320;AT1G69790|316;AT1G26970|316;AT2G05940|314;AT5G35580|313;AT2G28930|300;AT3G554…	Gohir.A09G062200.1.p	PF00069	PS00107,PS00108	PS50011		SM00220	PTHR27001:SF100,PTHR27001:SF100,PTHR27001,PTHR27001	G3DSA:1.10.510.10,G3DSA:2.60.120.200,G3DSA:3.30.200.20	SSF56112				Gohir.A09G062200.1.p	0	0	i	Gohir.A09G062200.1.p	0	inside:1~515	Gohir.A09G062200.1.p	LCR,LCR	3ULZ|A	SCOP:d1ir3a_	Pkinase_Tyr,Pkinase	STYKc		Gohir.A09G062200.1.p	uniprot|A0A1U8HRL7|A0A1U8HRL7_GOSHI	2	Pfam:Pkinase_Tyr	91	364	6e-44	PFAM	visible|OK	Pfam:Pkinase	90	367	9.3e-45	PFAM	visible|OK
Gohir.A09G107100.1.p	5.9e-49	4e-48	AT1G14370|436;AT2G02800|432;AT5G02290|425;AT1G69790|414;AT1G26970|404;AT2G39660|388;AT3G55450|384;AT1G07570|383;AT2G28930|381;AT5G15080|381;AT3G28690|374;AT3G01300|374;AT5G01020|362;AT2G05940|360;AT1G76360|358;AT2G07180|347;AT5G35580|345;AT1G74490|342;AT1G61590|335;AT4G35600|333;AT2G26290|331;AT5G56460|325;AT2G17220|308;AT3G09830|296;AT5G02800|291;AT1G61860|289;AT3G20530|286;AT3G24790|286;AT5G186…	Gohir.A09G107100.1.p	PF00069	PS00107	PS50011		SM00220	PTHR27001,PTHR27001:SF99,PTHR27001:SF99,PTHR27001	G3DSA:3.30.200.20,G3DSA:1.10.510.10	SSF56112				Gohir.A09G107100.1.p	0	0	i	Gohir.A09G107100.1.p	0	inside:1~412	Gohir.A09G107100.1.p	LCR,LCR,LCR	4OAC|A	SCOP:d1ir3a_	Pkinase_Tyr,Pkinase	STYKc		Gohir.A09G107100.1.p	uniprot|A0A1U8HT04|A0A1U8HT04_GOSHI	2	Pfam:Pkinase_Tyr	87	368	1.9e-49	PFAM	visible|OK	Pfam:Pkinase	87	368	4.5e-50	PFAM	visible|OK
Gohir.A09G148400.1.p	9e-47	2.6e-45	AT3G09830|600;AT2G39110|489;AT2G28940|365;AT5G47070|356;AT5G15080|351;AT3G28690|347;AT3G01300|345;AT1G61590|334;AT1G14370|334;AT4G17660|327;AT2G02800|327;AT5G01020|323;AT5G02290|323;AT1G69790|322;AT2G07180|318;AT2G26290|317;AT2G05940|316;AT1G26970|313;AT3G55450|311;AT1G74490|309;AT2G39660|309;AT5G35580|303;AT3G20530|300;AT2G28930|300;AT1G61860|299;AT1G07570|295;AT2G28590|292;AT1G76360|290;AT5G564…	Gohir.A09G148400.1.p	PF00069	PS00107	PS50011			PTHR27001:SF29,PTHR27001:SF29,PTHR27001,PTHR27001	G3DSA:1.10.510.10,G3DSA:2.60.120.200,G3DSA:3.30.200.20	SSF56112				Gohir.A09G148400.1.p	0	0	i	Gohir.A09G148400.1.p	0	inside:1~420	Gohir.A09G148400.1.p		3ULZ|A	SCOP:d1ir3a_	Pkinase_Tyr,Pkinase	STYKc		Gohir.A09G148400.1.p	uniprot|A0A1U8N1A7|A0A1U8N1A7_GOSHI	2	Pfam:Pkinase_Tyr	85	365	6.1e-47	PFAM	visible|OK	Pfam:Pkinase	85	365	1.8e-48	PFAM	visible|OK
Gohir.A10G014000.1.p	1.7e-44	4e-43	AT1G61860|501;AT3G20530|500;AT5G13160|466;AT5G18610|464;AT5G02800|448;AT1G07870|433;AT3G24790|430;AT2G28590|427;AT3G07070|426;AT4G13190|394;AT1G20650|392;AT3G02810|386;AT5G16500|370;AT1G76370|367;AT3G26940|337;AT3G28690|333;AT5G15080|330;AT5G01020|328;AT2G02800|326;AT3G01300|321;AT1G14370|318;AT5G02290|314;AT2G07180|313;AT1G26970|312;AT1G69790|310;AT2G05940|309;AT1G61590|304;AT5G35580|303;AT2G262…	Gohir.A10G014000.1.p	PF00069	PS00107,PS00108	PS50011			PTHR27001:SF127,PTHR27001:SF127,PTHR27001,PTHR27001	G3DSA:1.10.510.10,G3DSA:3.30.200.20,G3DSA:2.60.120.200	SSF56112				Gohir.A10G014000.1.p	0	0	i	Gohir.A10G014000.1.p	0	inside:1~389	Gohir.A10G014000.1.p	LCR	3ULZ|A	SCOP:d1ir3a_	Pkinase_Tyr,Pkinase	STYKc		Gohir.A10G014000.1.p	uniprot|A0A1U8LDW4|A0A1U8LDW4_GOSHI	2	Pfam:Pkinase_Tyr	77	350	1.7e-43	PFAM	visible|OK	Pfam:Pkinase	76	352	3.6e-46	PFAM	visible|OK
Gohir.A10G161100.1.p	2.2e-44	9e-44	AT5G18610|785;AT5G13160|619;AT5G02800|546;AT3G20530|496;AT1G07870|496;AT2G28590|487;AT3G07070|483;AT4G13190|473;AT3G24790|472;AT1G20650|470;AT1G61860|442;AT3G02810|436;AT1G76370|428;AT5G16500|424;AT3G26940|383;AT5G01020|343;AT3G28690|343;AT5G15080|342;AT3G01300|334;AT2G02800|334;AT5G02290|329;AT1G14370|327;AT2G07180|318;AT2G05940|318;AT1G26970|317;AT1G69790|316;AT5G35580|315;AT2G28930|311;AT1G615…	Gohir.A10G161100.1.p	PF00069	PS00107,PS00108	PS50011		SM00220	PTHR27001:SF100,PTHR27001:SF100,PTHR27001,PTHR27001	G3DSA:1.10.510.10,G3DSA:3.30.200.20,G3DSA:2.60.120.200	SSF56112				Gohir.A10G161100.1.p	0	0	i	Gohir.A10G161100.1.p	0	inside:1~516	Gohir.A10G161100.1.p	LCR	3ULZ|A	SCOP:d1ir3a_	Pkinase_Tyr,Pkinase	STYKc		Gohir.A10G161100.1.p	uniprot|A0A1U8IM87|A0A1U8IM87_GOSHI	2	Pfam:Pkinase_Tyr	91	325	1.9e-44	PFAM	visible|OK	Pfam:Pkinase	90	367	7.4e-46	PFAM	visible|OK
Gohir.A10G204300.1.p	1.1e-44	6.7e-45	AT3G09830|566;AT2G39110|539;AT2G28940|372;AT5G47070|364;AT5G15080|347;AT3G01300|347;AT3G28690|344;AT1G61590|334;AT2G05940|329;AT4G17660|327;AT5G01020|326;AT1G14370|325;AT2G02800|322;AT3G20530|319;AT5G02290|317;AT1G69790|312;AT1G26970|312;AT2G07180|311;AT1G61860|310;AT5G35580|306;AT2G39660|303;AT2G26290|303;AT3G55450|302;AT2G28590|301;AT1G74490|300;AT2G28930|300;AT1G76360|298;AT1G76370|297;AT3G070…	Gohir.A10G204300.1.p	PF07714	PS00107	PS50011			PTHR27001:SF29,PTHR27001:SF29,PTHR27001,PTHR27001	G3DSA:1.10.510.10,G3DSA:3.30.200.20,G3DSA:2.60.120.200	SSF56112				Gohir.A10G204300.1.p	0	0	i	Gohir.A10G204300.1.p	0	inside:1~430	Gohir.A10G204300.1.p	LCR,LCR	3ULZ|A	SCOP:d1ir3a_	Pkinase_Tyr,Pkinase	STYKc		Gohir.A10G204300.1.p	uniprot|A0A1U8MIT6|A0A1U8MIT6_GOSHI	2	Pfam:Pkinase_Tyr	87	368	2.7e-47	PFAM	visible|OK	Pfam:Pkinase	87	368	6.4e-47	PFAM	visible|OK
Gohir.A10G208100.1.p	2.3e-43	4.5e-45	AT5G18610|584;AT5G02800|571;AT5G13160|543;AT1G07870|499;AT2G28590|489;AT3G20530|472;AT3G24790|462;AT3G07070|454;AT1G20650|452;AT4G13190|441;AT1G61860|434;AT1G76370|432;AT3G02810|409;AT5G16500|406;AT3G26940|372;AT5G15080|342;AT3G28690|336;AT5G01020|334;AT2G07180|330;AT3G01300|329;AT1G14370|326;AT2G02800|326;AT2G05940|319;AT5G35580|315;AT1G69790|314;AT1G26970|314;AT5G02290|310;AT1G61590|306;AT3G554…	Gohir.A10G208100.1.p	PF07714	PS00107,PS00108	PS50011		SM00220	PTHR27001,PTHR27001:SF211,PTHR27001,PTHR27001:SF211	G3DSA:3.30.200.20,G3DSA:1.10.510.10,G3DSA:2.60.120.200	SSF56112				Gohir.A10G208100.1.p	0	0	i	Gohir.A10G208100.1.p	0	inside:1~384	Gohir.A10G208100.1.p	LCR	3ULZ|A	SCOP:d1ir3a_	Pkinase_Tyr,Pkinase	STYKc		Gohir.A10G208100.1.p	uniprot|A0A1U8M5M5|A0A1U8M5M5_GOSHI	2	Pfam:Pkinase_Tyr	79	353	8.4e-46	PFAM	visible|OK	Pfam:Pkinase	79	356	1.5e-44	PFAM	visible|OK
Gohir.A10G219900.1.p	4.2e-45	2.5e-45	AT2G39660|526;AT5G02290|522;AT1G07570|509;AT3G55450|493;AT2G28930|493;AT2G02800|487;AT1G14370|468;AT5G15080|457;AT3G01300|451;AT1G69790|449;AT1G26970|447;AT3G28690|443;AT5G01020|430;AT2G07180|409;AT4G35600|397;AT2G05940|394;AT1G74490|392;AT1G61590|386;AT1G76360|383;AT2G26290|377;AT2G17220|374;AT5G35580|369;AT5G56460|365;AT5G02800|336;AT5G13160|332;AT3G09830|325;AT3G20530|322;AT1G20650|322;AT1G618…	Gohir.A10G219900.1.p	PF07714	PS00107,PS00108	PS50011			PTHR27001,PTHR27001:SF124	G3DSA:2.60.120.200,G3DSA:1.10.510.10,G3DSA:3.30.200.20	SSF56112				Gohir.A10G219900.1.p	0	0	i	Gohir.A10G219900.1.p	0	inside:1~387	Gohir.A10G219900.1.p		3ULZ|A	SCOP:d1ir3a_	Pkinase_Tyr,Pkinase	STYKc		Gohir.A10G219900.1.p	uniprot|A0A1U8N1I8|A0A1U8N1I8_GOSHI	2	Pfam:Pkinase_Tyr	59	341	8.3e-47	PFAM	visible|OK	Pfam:Pkinase	59	341	1.3e-46	PFAM	visible|OK
Gohir.A11G062700.1.p	1.3e-49	5.7e-44	AT5G13160|444;AT5G18610|434;AT5G02800|409;AT1G07870|405;AT3G07070|398;AT1G20650|393;AT3G24790|388;AT1G76370|385;AT2G28590|383;AT3G26940|380;AT3G20530|377;AT4G13190|369;AT3G02810|367;AT5G16500|351;AT1G61860|340;AT3G28690|303;AT5G01020|301;AT5G02290|301;AT5G15080|300;AT2G02800|298;AT1G14370|295;AT3G01300|293;AT1G69790|288;AT2G07180|287;AT5G35580|286;AT2G05940|283;AT1G26970|282;AT3G55450|280;AT2G396…	Gohir.A11G062700.1.p	PF00069	PS00107,PS00108	PS50011		SM00220	PTHR27001:SF3,PTHR27001	G3DSA:1.10.510.10,G3DSA:3.30.200.20,G3DSA:2.60.120.200	SSF56112				Gohir.A11G062700.1.p	0	0	i	Gohir.A11G062700.1.p	0	inside:1~413	Gohir.A11G062700.1.p	LCR	3ULZ|A	SCOP:d1ir3a_	Pkinase_Tyr,Pkinase	STYKc		Gohir.A11G062700.1.p	uniprot|A0A1U8L2W9|A0A1U8L2W9_GOSHI	2	Pfam:Pkinase_Tyr	77	350	1.1e-44	PFAM	visible|OK	Pfam:Pkinase	77	353	4.1e-51	PFAM	visible|OK
Gohir.A11G278800.1.p	4e-47	4.7e-43	AT3G20530|466;AT5G13160|405;AT5G18610|403;AT1G61860|402;AT5G02800|390;AT3G24790|389;AT3G07070|388;AT1G07870|384;AT4G13190|382;AT2G28590|371;AT1G20650|362;AT3G02810|345;AT1G76370|345;AT5G16500|344;AT3G28690|318;AT5G01020|316;AT1G14370|316;AT5G15080|313;AT2G07180|312;AT2G02800|311;AT1G26970|306;AT1G69790|305;AT1G61590|305;AT5G02290|305;AT3G01300|305;AT2G05940|301;AT3G26940|301;AT2G26290|293;AT3G554…	Gohir.A11G278800.1.p	PF00069	PS00107,PS00108	PS50011			PTHR27001,PTHR27001:SF127,PTHR27001,PTHR27001:SF127	G3DSA:3.30.200.20,G3DSA:2.60.120.200,G3DSA:1.10.510.10	SSF56112				Gohir.A11G278800.1.p	0	0	i	Gohir.A11G278800.1.p	0	inside:1~378	Gohir.A11G278800.1.p	LCR	3ULZ|A	SCOP:d1ir3a_	Pkinase_Tyr,Pkinase	STYKc		Gohir.A11G278800.1.p	uniprot|UPI0008192A3E|UPI0008192A3E	2	Pfam:Pkinase_Tyr	75	349	3.1e-44	PFAM	visible|OK	Pfam:Pkinase	75	349	1.5e-49	PFAM	visible|OK
Gohir.A12G166000.2.p	1.6e-40	5.2e-44	AT2G02800|615;AT1G14370|612;AT1G69790|540;AT1G26970|540;AT5G02290|476;AT1G07570|458;AT2G28930|452;AT1G74490|444;AT2G39660|429;AT3G55450|425;AT3G28690|415;AT5G15080|408;AT3G01300|407;AT5G01020|395;AT4G35600|377;AT2G05940|377;AT1G76360|376;AT1G61590|372;AT2G07180|368;AT5G35580|364;AT2G26290|362;AT2G17220|357;AT1G20650|345;AT5G56460|344;AT3G20530|338;AT1G76370|334;AT5G13160|332;AT5G02800|327;AT5G186…	Gohir.A12G166000.2.p	PF07714	PS00107,PS00108	PS50011			PTHR27001:SF160,PTHR27001	G3DSA:3.30.200.20,G3DSA:2.60.120.200,G3DSA:1.10.510.10	SSF56112				Gohir.A12G166000.2.p	0	0	i	Gohir.A12G166000.2.p	0	inside:1~422	Gohir.A12G166000.2.p	LCR	3ULZ|A	SCOP:d1ir3a_	Pkinase_Tyr,Pkinase	STYKc		Gohir.A12G166000.2.p	uniprot|A0A1U8KSQ0|A0A1U8KSQ0_GOSHI	2	Pfam:Pkinase_Tyr	86	366	2e-45	PFAM	visible|OK	Pfam:Pkinase	86	366	1.4e-41	PFAM	visible|OK
Gohir.A13G072300.1.p	6.9e-42	9.1e-45	AT2G02800|616;AT1G14370|607;AT1G26970|542;AT1G69790|535;AT5G02290|485;AT1G07570|467;AT2G28930|461;AT1G74490|447;AT2G39660|438;AT3G55450|435;AT3G01300|419;AT3G28690|417;AT5G15080|415;AT5G01020|409;AT1G61590|381;AT2G05940|379;AT1G76360|378;AT2G07180|376;AT4G35600|375;AT2G17220|367;AT2G26290|363;AT5G35580|362;AT5G56460|352;AT1G20650|348;AT3G20530|344;AT5G13160|341;AT1G76370|341;AT5G02800|335;AT3G070…	Gohir.A13G072300.1.p	PF07714	PS00107,PS00108	PS50011			PTHR27001:SF160,PTHR27001	G3DSA:3.30.200.20,G3DSA:1.10.510.10	SSF56112				Gohir.A13G072300.1.p	0	0	i	Gohir.A13G072300.1.p	0	inside:1~421	Gohir.A13G072300.1.p	LCR	3ULZ|A	SCOP:d1qpca_	Pkinase_Tyr,Pkinase	STYKc		Gohir.A13G072300.1.p	uniprot|A0A1U8MQ02|A0A1U8MQ02_GOSHI	2	Pfam:Pkinase_Tyr	85	365	4.7e-46	PFAM	visible|OK	Pfam:Pkinase	85	365	7.2e-43	PFAM	visible|OK
Gohir.A13G190500.1.p	2.4e-43	1e-44	AT2G05940|589;AT5G35580|546;AT2G26290|466;AT5G01020|460;AT1G61590|452;AT2G07180|409;AT3G28690|402;AT5G15080|402;AT5G56460|402;AT1G72540|402;AT3G01300|394;AT5G02290|385;AT2G02800|383;AT1G14370|380;AT1G26970|363;AT1G69790|359;AT2G28930|358;AT2G39660|355;AT3G55450|354;AT1G74490|353;AT1G07570|348;AT1G76360|338;AT5G18610|329;AT1G61860|327;AT5G02800|326;AT3G20530|324;AT1G07870|323;AT2G28590|321;AT5G131…	Gohir.A13G190500.1.p	PF07714	PS00108	PS50011			PTHR27001:SF15,PTHR27001:SF15,PTHR27001,PTHR27001	G3DSA:1.10.510.10,G3DSA:3.30.200.20	SSF56112				Gohir.A13G190500.1.p	0	0	i	Gohir.A13G190500.1.p	0	inside:1~442	Gohir.A13G190500.1.p	LCR,LCR	3ULZ|A	SCOP:d1ir3a_	Pkinase_Tyr,Pkinase	STYKc		Gohir.A13G190500.1.p	uniprot|A0A1U8I6G4|A0A1U8I6G4_GOSHI	2	Pfam:Pkinase_Tyr	85	362	3.8e-46	PFAM	visible|OK	Pfam:Pkinase	85	362	8.1e-45	PFAM	visible|OK
Gohir.A13G207300.1.p	1.2e-44	1.7e-45	AT2G07180|585;AT5G01020|457;AT2G05940|418;AT1G61590|410;AT5G15080|409;AT3G01300|409;AT5G02290|407;AT5G35580|404;AT3G28690|401;AT5G56460|401;AT3G55450|396;AT2G26290|395;AT2G39660|391;AT1G14370|390;AT2G02800|389;AT2G28930|388;AT1G07570|379;AT1G69790|357;AT1G26970|355;AT1G76360|355;AT1G74490|343;AT4G35600|335;AT2G17220|333;AT5G13160|323;AT3G20530|319;AT1G72540|317;AT3G09830|315;AT5G47070|314;AT1G618…	Gohir.A13G207300.1.p	PF07714	PS00107,PS00108	PS50011			PTHR27001,PTHR27001,PTHR27001:SF190,PTHR27001:SF190	G3DSA:3.30.200.20,G3DSA:1.10.510.10,G3DSA:2.60.120.200	SSF56112				Gohir.A13G207300.1.p	0	0	i	Gohir.A13G207300.1.p	0	inside:1~441	Gohir.A13G207300.1.p		3ULZ|A	SCOP:d1ir3a_	Pkinase_Tyr,Pkinase	STYKc		Gohir.A13G207300.1.p	uniprot|A0A1U8MKJ1|A0A1U8MKJ1_GOSHI	2	Pfam:Pkinase_Tyr	81	357	8.4e-47	PFAM	visible|OK	Pfam:Pkinase	80	357	2.6e-46	PFAM	visible|OK
Gohir.A13G227248.1.p	6.9e-43	1.1e-42	AT2G28940|447;AT3G09830|435;AT2G39110|406;AT5G47070|365;AT4G17660|340;AT3G28690|339;AT5G15080|333;AT3G01300|331;AT1G14370|317;AT3G55450|315;AT5G02290|314;AT1G61590|311;AT5G01020|310;AT2G07180|308;AT2G39660|305;AT2G02800|303;AT3G20530|301;AT2G05940|299;AT2G26290|295;AT1G61860|294;AT1G69790|291;AT5G35580|288;AT1G74490|285;AT2G28930|285;AT1G26970|284;AT1G07570|284;AT1G76370|281;AT5G13160|280;AT5G028…	Gohir.A13G227248.1.p	PF00069	PS00107	PS50011			PTHR27001:SF140,PTHR27001,PTHR27001:SF140,PTHR27001	G3DSA:1.10.510.10,G3DSA:3.30.200.20,G3DSA:2.60.120.200	SSF56112				Gohir.A13G227248.1.p	0	0	i	Gohir.A13G227248.1.p	0	inside:1~461	Gohir.A13G227248.1.p	LCR,LCR,LCR	3HGK|D	SCOP:d1ir3a_	Pkinase_Tyr,Pkinase	STYKc		Gohir.A13G227248.1.p	uniprot|A0A1U8N1E2|A0A1U8N1E2_GOSHI	2	Pfam:Pkinase_Tyr	96	383	1.6e-43	PFAM	visible|OK	Pfam:Pkinase	95	383	5.6e-44	PFAM	visible|OK
Gohir.A13G227264.1.p	2.1e-41	1.8e-45	AT5G02290|560;AT2G28930|559;AT1G07570|558;AT2G39660|498;AT2G02800|492;AT1G14370|479;AT3G55450|462;AT1G26970|460;AT3G01300|454;AT5G15080|452;AT1G69790|451;AT3G28690|441;AT5G01020|427;AT2G07180|409;AT4G35600|404;AT1G74490|400;AT2G05940|394;AT2G17220|392;AT1G76360|390;AT1G61590|382;AT2G26290|379;AT5G35580|370;AT5G56460|369;AT5G13160|335;AT5G02800|333;AT5G18610|329;AT1G20650|328;AT3G20530|325;AT3G098…	Gohir.A13G227264.1.p	PF07714	PS00107,PS00108	PS50011			PTHR27001:SF191,PTHR27001	G3DSA:1.10.510.10,G3DSA:3.30.200.20,G3DSA:2.60.120.200	SSF56112				Gohir.A13G227264.1.p	0	0	i	Gohir.A13G227264.1.p	0	inside:1~403	Gohir.A13G227264.1.p	LCR,LCR	3ULZ|A	SCOP:d1ir3a_	Pkinase_Tyr,Pkinase	STYKc		Gohir.A13G227264.1.p	uniprot|A0A1U8MXS3|A0A1U8MXS3_GOSHI	2	Pfam:Pkinase_Tyr	68	350	5.4e-46	PFAM	visible|OK	Pfam:Pkinase	68	349	8.4e-43	PFAM	visible|OK
Gohir.D01G020200.1.p	3.8e-43	1.9e-43	AT5G13160|744;AT5G18610|611;AT5G02800|516;AT3G20530|488;AT1G07870|466;AT3G07070|461;AT3G24790|458;AT4G13190|458;AT2G28590|456;AT1G20650|449;AT1G61860|432;AT1G76370|421;AT3G02810|417;AT5G16500|417;AT3G26940|387;AT3G28690|348;AT5G15080|342;AT3G01300|337;AT2G02800|336;AT5G02290|335;AT5G01020|333;AT1G14370|322;AT1G26970|318;AT2G05940|316;AT1G69790|315;AT2G28930|313;AT5G35580|313;AT1G61590|312;AT2G071…	Gohir.D01G020200.1.p	PF00069	PS00107,PS00108	PS50011			PTHR27001,PTHR27001:SF96,PTHR27001,PTHR27001:SF96	G3DSA:1.10.510.10,G3DSA:3.30.200.20,G3DSA:2.60.120.200	SSF56112				Gohir.D01G020200.1.p	0	0	i	Gohir.D01G020200.1.p	0	inside:1~464	Gohir.D01G020200.1.p	LCR	3ULZ|A	SCOP:d1ir3a_	Pkinase_Tyr,Pkinase	STYKc		Gohir.D01G020200.1.p	uniprot|A0A0D2Q6X1|A0A0D2Q6X1_GOSRA	2	Pfam:Pkinase_Tyr	85	359	9.1e-44	PFAM	visible|OK	Pfam:Pkinase	85	363	1.5e-44	PFAM	visible|OK
Gohir.D01G089900.1.p	2.2e-43	1.8e-42	AT1G20650|588;AT1G76370|522;AT5G18610|465;AT5G02800|459;AT5G13160|444;AT3G24790|438;AT3G07070|432;AT3G20530|420;AT4G13190|416;AT1G07870|414;AT2G28590|390;AT5G16500|388;AT3G02810|380;AT1G61860|379;AT3G26940|361;AT1G14370|340;AT3G28690|336;AT2G02800|334;AT1G26970|331;AT5G15080|331;AT5G02290|327;AT1G69790|325;AT3G01300|322;AT5G01020|317;AT2G05940|301;AT3G55450|300;AT2G26290|298;AT2G28930|296;AT5G355…	Gohir.D01G089900.1.p	PF00069	PS00107,PS00108	PS50011		SM00220	PTHR27001:SF3,PTHR27001:SF3,PTHR27001,PTHR27001	G3DSA:2.60.120.200,G3DSA:1.10.510.10,G3DSA:3.30.200.20	SSF56112				Gohir.D01G089900.1.p	0	0	i	Gohir.D01G089900.1.p	0	inside:1~382	Gohir.D01G089900.1.p	LCR	3ULZ|A	SCOP:d1ir3a_	Pkinase_Tyr,Pkinase	STYKc		Gohir.D01G089900.1.p	uniprot|A0A1U8KYI9|A0A1U8KYI9_GOSHI	2	Pfam:Pkinase_Tyr	65	338	3.5e-43	PFAM	visible|OK	Pfam:Pkinase	65	344	8e-45	PFAM	visible|OK
Gohir.D01G206900.1.p	2.4e-44	4.6e-46	AT5G02800|593;AT5G18610|557;AT5G13160|513;AT1G07870|485;AT2G28590|474;AT3G20530|463;AT3G24790|460;AT3G07070|451;AT4G13190|444;AT1G20650|436;AT1G61860|427;AT5G16500|409;AT1G76370|409;AT3G02810|403;AT3G26940|374;AT5G01020|323;AT3G28690|323;AT5G15080|323;AT1G14370|318;AT2G05940|315;AT3G01300|313;AT2G07180|312;AT2G02800|312;AT5G35580|307;AT1G69790|303;AT5G02290|302;AT1G61590|301;AT1G26970|299;AT3G554…	Gohir.D01G206900.1.p	PF07714	PS00107,PS00108	PS50011		SM00220	PTHR27001,PTHR27001,PTHR27001:SF211,PTHR27001:SF211	G3DSA:3.30.200.20,G3DSA:1.10.510.10,G3DSA:2.60.120.200	SSF56112				Gohir.D01G206900.1.p	0	0	i	Gohir.D01G206900.1.p	0	inside:1~400	Gohir.D01G206900.1.p	LCR	3ULZ|A	SCOP:d1ir3a_	Pkinase_Tyr,Pkinase	STYKc		Gohir.D01G206900.1.p	uniprot|A0A1U8JF67|A0A1U8JF67_GOSHI	2	Pfam:Pkinase_Tyr	74	348	5.4e-47	PFAM	visible|OK	Pfam:Pkinase	74	351	8.2e-46	PFAM	visible|OK
Gohir.D01G211700.1.p	7e-45	6.4e-46	AT5G02290|525;AT2G28930|501;AT1G07570|500;AT2G39660|478;AT2G02800|466;AT3G55450|460;AT1G14370|454;AT5G15080|442;AT3G01300|438;AT3G28690|437;AT1G26970|436;AT1G69790|434;AT5G01020|420;AT1G74490|394;AT1G76360|390;AT2G07180|386;AT5G56460|385;AT4G35600|384;AT1G61590|378;AT2G05940|378;AT2G26290|375;AT2G17220|371;AT5G35580|362;AT5G13160|328;AT5G02800|327;AT1G20650|327;AT1G61860|326;AT5G18610|322;AT1G763…	Gohir.D01G211700.1.p	PF07714	PS00107,PS00108	PS50011			PTHR27001:SF149,PTHR27001:SF149,PTHR27001,PTHR27001	G3DSA:3.30.200.20,G3DSA:2.60.120.200,G3DSA:1.10.510.10	SSF56112				Gohir.D01G211700.1.p	0	0	i	Gohir.D01G211700.1.p	0	inside:1~372	Gohir.D01G211700.1.p	LCR,LCR	3ULZ|A	SCOP:d1ir3a_	Pkinase_Tyr,Pkinase	STYKc		Gohir.D01G211700.1.p	uniprot|A0A1U8MWE8|A0A1U8MWE8_GOSHI	2	Pfam:Pkinase_Tyr	75	357	1.1e-46	PFAM	visible|OK	Pfam:Pkinase	75	357	1e-46	PFAM	visible|OK
Gohir.D02G100700.1.p	1.1e-43	2.1e-45	AT1G76360|518;AT2G17220|428;AT5G02290|418;AT4G35600|406;AT5G15080|395;AT3G28690|393;AT3G01300|389;AT2G28930|385;AT2G02800|382;AT2G39660|380;AT1G07570|380;AT3G55450|377;AT1G14370|375;AT5G01020|371;AT1G26970|369;AT1G69790|363;AT2G07180|357;AT1G61590|343;AT2G26290|339;AT2G05940|336;AT5G35580|330;AT5G56460|329;AT1G74490|322;AT3G20530|316;AT5G13160|306;AT1G20650|305;AT5G18610|304;AT1G61860|301;AT5G028…	Gohir.D02G100700.1.p	PF07714	PS00107,PS00108	PS50011			PTHR27001,PTHR27001:SF5	G3DSA:3.30.200.20,G3DSA:2.60.120.200,G3DSA:1.10.510.10	SSF56112				Gohir.D02G100700.1.p	0	0	i	Gohir.D02G100700.1.p	0	inside:1~424		LCR,LCR	3ULZ|A	SCOP:d1ir3a_	Pkinase_Tyr,Pkinase	STYKc		Gohir.D02G100700.1.p	uniprot|A0A0D2NAV4|A0A0D2NAV4_GOSRA	2	Pfam:Pkinase_Tyr	89	370	2.6e-47	PFAM	visible|OK	Pfam:Pkinase	89	370	5.2e-45	PFAM	visible|OK
Gohir.D02G164900.1.p	2e-47	9.6e-47	AT1G24030|577;AT1G20650|291;AT3G20530|283;AT5G18610|281;AT5G13160|276;AT5G02800|275;AT1G76370|273;AT3G24790|270;AT1G14370|270;AT1G07870|270;AT5G01020|268;AT3G02810|265;AT4G13190|265;AT5G02290|264;AT2G02800|263;AT3G07070|263;AT1G61590|261;AT1G26970|261;AT1G61860|261;AT2G28590|260;AT2G05940|257;AT1G69790|256;AT5G35580|256;AT3G26940|256;AT1G76360|251;AT5G16500|251;AT2G26290|251;AT2G07180|249;AT3G554…	Gohir.D02G164900.1.p	PF00069	PS00107,PS00108	PS50011			PTHR27001:SF150,PTHR27001	G3DSA:1.10.510.10,G3DSA:2.60.120.200,G3DSA:3.30.200.20	SSF56112				Gohir.D02G164900.1.p	0	0	i	Gohir.D02G164900.1.p	0	inside:1~382		LCR	3ULZ|A	SCOP:d1qpca_	Pkinase_Tyr,Pkinase	STYKc		Gohir.D02G164900.1.p	uniprot|A0A1U8JR92|A0A1U8JR92_GOSHI	2	Pfam:Pkinase_Tyr	89	366	3.9e-48	PFAM	visible|OK	Pfam:Pkinase	89	367	5.4e-50	PFAM	visible|OK
Gohir.D03G125400.1.p	2.9e-42	1e-43	AT2G28930|556;AT1G07570|553;AT5G02290|535;AT2G39660|497;AT2G02800|486;AT1G14370|475;AT3G55450|471;AT3G01300|453;AT5G15080|451;AT3G28690|447;AT1G69790|446;AT1G26970|442;AT5G01020|418;AT2G07180|412;AT1G74490|398;AT1G76360|395;AT4G35600|392;AT2G17220|390;AT2G05940|390;AT1G61590|378;AT5G35580|375;AT2G26290|374;AT5G56460|363;AT5G13160|330;AT3G09830|326;AT5G02800|325;AT3G20530|325;AT5G18610|325;AT1G206…	Gohir.D03G125400.1.p	PF07714	PS00107,PS00108	PS50011			PTHR27001:SF191,PTHR27001	G3DSA:3.30.200.20,G3DSA:1.10.510.10	SSF56112				Gohir.D03G125400.1.p	0	0	i	Gohir.D03G125400.1.p	0	inside:1~419	Gohir.D03G125400.1.p	LCR	3ULZ|A	SCOP:d1ir3a_	Pkinase_Tyr,Pkinase	STYKc		Gohir.D03G125400.1.p	uniprot|A0A1U8NNK2|A0A1U8NNK2_GOSHI	2	Pfam:Pkinase_Tyr	87	369	3.4e-44	PFAM	visible|OK	Pfam:Pkinase	87	369	5.6e-44	PFAM	visible|OK
Gohir.D03G146600.1.p	7.9e-40	1.2e-42	AT5G56460|576;AT5G01020|441;AT2G05940|400;AT2G07180|388;AT1G61590|388;AT2G26290|387;AT5G15080|379;AT3G28690|378;AT5G35580|375;AT3G01300|366;AT5G02290|349;AT2G02800|347;AT1G26970|340;AT2G39660|340;AT1G69790|336;AT3G55450|336;AT1G14370|336;AT2G28930|334;AT1G76360|328;AT1G07570|325;AT1G72540|314;AT3G20530|313;AT1G61860|310;AT2G28590|307;AT5G02800|306;AT1G74490|306;AT5G13160|305;AT3G24790|305;AT3G070…	Gohir.D03G146600.1.p	PF07714	PS00107,PS00108	PS50011			PTHR27001,PTHR27001:SF76	G3DSA:1.10.510.10,G3DSA:3.30.200.20	SSF56112				Gohir.D03G146600.1.p	0	0	i	Gohir.D03G146600.1.p	0	inside:1~400	Gohir.D03G146600.1.p	LCR,LCR	3ULZ|A	SCOP:d1ir3a_	Pkinase_Tyr,Pkinase	STYKc		Gohir.D03G146600.1.p	uniprot|A0A1U8LG98|A0A1U8LG98_GOSHI	2	Pfam:Pkinase_Tyr	69	351	2.7e-44	PFAM	visible|OK	Pfam:Pkinase	69	351	1.9e-41	PFAM	visible|OK
Gohir.D04G008100.1.p	2.1e-44	1.4e-45	AT2G07180|594;AT5G01020|456;AT2G05940|420;AT5G15080|405;AT3G01300|402;AT5G56460|402;AT5G35580|399;AT2G26290|399;AT3G28690|396;AT5G02290|396;AT1G61590|395;AT2G39660|394;AT1G14370|390;AT3G55450|389;AT2G28930|387;AT2G02800|384;AT1G07570|370;AT1G69790|362;AT1G26970|362;AT1G76360|357;AT1G74490|340;AT4G35600|336;AT2G17220|330;AT1G72540|320;AT3G20530|318;AT5G13160|314;AT1G61860|313;AT3G09830|312;AT1G206…	Gohir.D04G008100.1.p	PF07714	PS00107,PS00108	PS50011			PTHR27001:SF190,PTHR27001:SF190,PTHR27001,PTHR27001	G3DSA:3.30.200.20,G3DSA:1.10.510.10,G3DSA:2.60.120.200	SSF56112				Gohir.D04G008100.1.p	0	0	i	Gohir.D04G008100.1.p	0	inside:1~395	Gohir.D04G008100.1.p	LCR	2QKW|B	SCOP:d1ir3a_	Pkinase_Tyr,Pkinase	STYKc		Gohir.D04G008100.1.p	uniprot|A0A1U8LZW3|A0A1U8LZW3_GOSHI	2	Pfam:Pkinase_Tyr	48	324	3.1e-47	PFAM	visible|OK	Pfam:Pkinase	47	323	2.9e-46	PFAM	visible|OK
Gohir.D04G050100.1.p	2.1e-43	1.3e-44	AT5G15080|637;AT3G01300|616;AT3G28690|588;AT5G01020|448;AT5G02290|443;AT1G07570|421;AT2G39660|418;AT2G05940|416;AT1G69790|415;AT2G02800|411;AT2G28930|410;AT3G55450|409;AT1G14370|408;AT1G61590|405;AT1G26970|405;AT2G07180|404;AT5G35580|395;AT5G56460|392;AT2G26290|392;AT1G74490|366;AT4G35600|365;AT1G76360|363;AT3G09830|358;AT5G02800|352;AT5G13160|348;AT5G18610|348;AT3G07070|344;AT3G20530|343;AT1G618…	Gohir.D04G050100.1.p	PF00069	PS00107,PS00108	PS50011			PTHR27001:SF40,PTHR27001:SF40,PTHR27001:SF40,PTHR27001,PTHR27001,PTHR27001	G3DSA:2.60.120.200,G3DSA:3.30.200.20,G3DSA:1.10.510.10	SSF56112				Gohir.D04G050100.1.p	0	0	i	Gohir.D04G050100.1.p	0	inside:1~493	Gohir.D04G050100.1.p	LCR,LCR	4OAC|A	SCOP:d1ir3a_	Pkinase_Tyr,Pkinase	STYKc		Gohir.D04G050100.1.p	uniprot|A0A1U8HK59|A0A1U8HK59_GOSHI	2	Pfam:Pkinase_Tyr	132	412	5.3e-45	PFAM	visible|OK	Pfam:Pkinase	132	412	2.6e-45	PFAM	visible|OK
Gohir.D05G015700.1.p	6.9e-44	2.3e-47	AT5G15080|480;AT3G01300|477;AT3G28690|476;AT5G02290|439;AT5G01020|438;AT2G39660|419;AT2G28930|416;AT2G02800|416;AT1G07570|406;AT3G55450|405;AT1G26970|400;AT2G07180|399;AT1G14370|399;AT2G05940|399;AT1G69790|393;AT1G61590|384;AT5G56460|384;AT5G35580|381;AT2G26290|380;AT1G76360|373;AT4G35600|368;AT1G74490|358;AT5G13160|336;AT2G17220|336;AT5G02800|334;AT3G20530|334;AT5G18610|334;AT3G24790|331;AT3G070…	Gohir.D05G015700.1.p	PF07714	PS00107,PS00108	PS50011			PTHR27001:SF125,PTHR27001,PTHR27001,PTHR27001:SF125	G3DSA:1.10.510.10,G3DSA:3.30.200.20	SSF56112				Gohir.D05G015700.1.p	0	0	i	Gohir.D05G015700.1.p	0	inside:1~430	Gohir.D05G015700.1.p	LCR	3ULZ|A	SCOP:d1ir3a_	Pkinase_Tyr,Pkinase	STYKc		Gohir.D05G015700.1.p	uniprot|A0A0D2UEN7|A0A0D2UEN7_GOSRA	2	Pfam:Pkinase_Tyr	95	374	9.7e-48	PFAM	visible|OK	Pfam:Pkinase	95	374	1.4e-45	PFAM	visible|OK
Gohir.D05G035500.1.p	1.6e-43	2.8e-45	AT2G05940|626;AT5G35580|578;AT2G26290|485;AT5G01020|467;AT1G61590|458;AT1G72540|418;AT2G07180|413;AT5G15080|408;AT3G28690|402;AT5G02290|396;AT3G01300|394;AT5G56460|394;AT2G02800|389;AT1G14370|385;AT1G26970|378;AT1G69790|370;AT2G28930|365;AT2G39660|365;AT3G55450|360;AT1G07570|358;AT1G74490|352;AT1G76360|352;AT3G20530|329;AT1G61860|328;AT5G02800|325;AT2G28590|323;AT1G07870|323;AT5G13160|321;AT1G206…	Gohir.D05G035500.1.p	PF07714	PS00108	PS50011			PTHR27001:SF15,PTHR27001	G3DSA:1.10.510.10,G3DSA:3.30.200.20	SSF56112				Gohir.D05G035500.1.p	0	0	i	Gohir.D05G035500.1.p	0	inside:1~452	Gohir.D05G035500.1.p	LCR,LCR	3ULZ|A	SCOP:d1ir3a_	Pkinase_Tyr,Pkinase	STYKc		Gohir.D05G035500.1.p	uniprot|A0A1U8JM66|A0A1U8JM66_GOSHI	2	Pfam:Pkinase_Tyr	79	356	1.3e-46	PFAM	visible|OK	Pfam:Pkinase	79	356	9.3e-45	PFAM	visible|OK
Gohir.D05G142100.1.p	1.5e-45	4.9e-44	AT2G05940|496;AT5G35580|464;AT1G72540|452;AT2G26290|439;AT5G01020|420;AT1G61590|413;AT5G15080|388;AT3G28690|387;AT2G07180|380;AT3G01300|379;AT5G56460|366;AT5G02290|359;AT3G55450|347;AT2G39660|345;AT2G02800|342;AT2G28930|340;AT1G26970|339;AT1G07570|339;AT1G14370|337;AT1G69790|332;AT1G74490|324;AT1G76360|323;AT3G20530|317;AT4G35600|308;AT1G61860|308;AT5G13160|305;AT2G17220|304;AT5G02800|303;AT5G470…	Gohir.D05G142100.1.p	PF00069	PS00108	PS50011			PTHR27001:SF227,PTHR27001:SF227,PTHR27001:SF227,PTHR27001,PTHR27001,PTHR27001	G3DSA:1.10.510.10,G3DSA:3.30.200.20,G3DSA:2.60.120.200	SSF56112				Gohir.D05G142100.1.p	0	0	i	Gohir.D05G142100.1.p	0	inside:1~448	Gohir.D05G142100.1.p	LCR,LCR	3ULZ|A	SCOP:d1ir3a_	Pkinase_Tyr,Pkinase	STYKc		Gohir.D05G142100.1.p	uniprot|A0A1U8JDJ1|A0A1U8JDJ1_GOSHI	2	Pfam:Pkinase_Tyr	78	355	5.6e-46	PFAM	visible|OK	Pfam:Pkinase	78	355	8.4e-47	PFAM	visible|OK
Gohir.D05G298700.2.p	6.2e-45	3e-46	AT5G18610|587;AT5G02800|568;AT5G13160|547;AT1G07870|508;AT2G28590|496;AT3G20530|480;AT3G24790|462;AT3G07070|455;AT1G20650|452;AT4G13190|450;AT1G61860|437;AT1G76370|424;AT3G02810|412;AT5G16500|407;AT3G26940|375;AT5G01020|339;AT5G15080|338;AT3G28690|334;AT2G02800|330;AT1G14370|327;AT3G01300|327;AT2G07180|325;AT2G05940|320;AT1G69790|315;AT5G35580|315;AT1G26970|314;AT5G02290|313;AT1G61590|310;AT2G262…	Gohir.D05G298700.2.p	PF07714	PS00107,PS00108	PS50011		SM00220	PTHR27001:SF211,PTHR27001:SF211,PTHR27001,PTHR27001	G3DSA:3.30.200.20,G3DSA:1.10.510.10,G3DSA:2.60.120.200	SSF56112				Gohir.D05G298700.2.p	0	0	i	Gohir.D05G298700.2.p	0	inside:1~384	Gohir.D05G298700.2.p	LCR	3ULZ|A	SCOP:d1ir3a_	Pkinase_Tyr,Pkinase	STYKc		Gohir.D05G298700.2.p	batchSmart		Pfam:Pkinase_Tyr	79	353	6.3e-47	PFAM	visible|OK	Pfam:Pkinase	79	358	3.1e-46	PFAM	visible|OK	Blast:STYKc	79	361	1e-140	BLAST
Gohir.D06G075700.1.p	3.4e-43	3.7e-44	AT2G05940|608;AT5G35580|563;AT2G26290|479;AT5G01020|454;AT1G61590|454;AT2G07180|408;AT5G15080|401;AT1G72540|398;AT3G28690|394;AT3G01300|389;AT5G56460|385;AT5G02290|380;AT2G02800|377;AT1G14370|375;AT1G26970|364;AT1G69790|358;AT2G39660|354;AT2G28930|353;AT1G74490|352;AT3G55450|350;AT1G07570|346;AT1G76360|343;AT5G02800|324;AT3G20530|324;AT1G07870|321;AT1G61860|320;AT2G28590|318;AT5G13160|315;AT1G206…	Gohir.D06G075700.1.p	PF07714	PS00108	PS50011			PTHR27001,PTHR27001,PTHR27001:SF15,PTHR27001:SF15	G3DSA:3.30.200.20,G3DSA:1.10.510.10	SSF56112				Gohir.D06G075700.1.p	0	0	i	Gohir.D06G075700.1.p	0	inside:1~444	Gohir.D06G075700.1.p	LCR,LCR,LCR	2QKW|B	SCOP:d1ir3a_	Pkinase_Tyr,Pkinase	STYKc		Gohir.D06G075700.1.p	uniprot|A0A1U8IW98|A0A1U8IW98_GOSHI	2	Pfam:Pkinase_Tyr	79	356	1.6e-45	PFAM	visible|OK	Pfam:Pkinase	79	355	1.7e-44	PFAM	visible|OK
Gohir.D07G041700.1.p	8.6e-45	6.6e-49	AT5G15080|498;AT3G01300|495;AT3G28690|488;AT5G01020|441;AT5G02290|435;AT2G39660|416;AT2G02800|414;AT2G28930|413;AT3G55450|411;AT1G07570|404;AT1G26970|401;AT2G07180|399;AT1G14370|399;AT1G69790|391;AT2G05940|390;AT5G56460|387;AT1G61590|382;AT2G26290|379;AT1G76360|377;AT5G35580|372;AT4G35600|370;AT1G74490|355;AT2G17220|339;AT5G13160|337;AT3G20530|335;AT5G18610|335;AT5G02800|333;AT1G20650|332;AT5G470…	Gohir.D07G041700.1.p	PF07714	PS00107,PS00108	PS50011			PTHR27001:SF125,PTHR27001:SF125,PTHR27001,PTHR27001	G3DSA:3.30.200.20,G3DSA:1.10.510.10	SSF56112				Gohir.D07G041700.1.p	0	0	i	Gohir.D07G041700.1.p	0	inside:1~428	Gohir.D07G041700.1.p	LCR	3ULZ|A	SCOP:d1ir3a_	Pkinase_Tyr,Pkinase	STYKc		Gohir.D07G041700.1.p	uniprot|A0A0D2LR61|A0A0D2LR61_GOSRA	2	Pfam:Pkinase_Tyr	93	372	2.3e-49	PFAM	visible|OK	Pfam:Pkinase	93	372	1.2e-46	PFAM	visible|OK
Gohir.D08G009100.1.p	4.4e-45	3.3e-43	AT1G07870|505;AT2G28590|501;AT5G02800|470;AT5G18610|469;AT5G13160|443;AT3G20530|412;AT1G61860|399;AT1G20650|394;AT3G24790|394;AT1G76370|388;AT3G07070|387;AT4G13190|382;AT3G02810|361;AT5G16500|355;AT3G26940|337;AT5G01020|321;AT5G15080|321;AT3G28690|318;AT2G05940|311;AT3G01300|310;AT5G35580|309;AT2G02800|309;AT5G02290|308;AT1G14370|306;AT2G07180|303;AT2G26290|303;AT1G26970|298;AT1G61590|297;AT1G697…	Gohir.D08G009100.1.p	PF00069	PS00107,PS00108	PS50011		SM00220	PTHR27001,PTHR27001:SF63,PTHR27001:SF63,PTHR27001:SF63,PTHR27001,PTHR27001	G3DSA:3.30.200.20,G3DSA:2.60.120.200,G3DSA:1.10.510.10	SSF56112				Gohir.D08G009100.1.p	0	0	i	Gohir.D08G009100.1.p	0	inside:1~419	Gohir.D08G009100.1.p	LCR,LCR	3ULZ|A	SCOP:d1ir3a_	Pkinase_Tyr,Pkinase	STYKc		Gohir.D08G009100.1.p	uniprot|A0A1U8LZC4|A0A1U8LZC4_GOSHI	2	Pfam:Pkinase_Tyr	107	381	3.6e-44	PFAM	visible|OK	Pfam:Pkinase	107	384	1.1e-46	PFAM	visible|OK
Gohir.D08G162300.1.p	9.3e-41	9.4e-40	AT5G02290|193;AT5G02800|192;AT3G07070|192;AT5G18610|189;AT3G55450|187;AT2G39660|187;AT5G13160|187;AT4G13190|186;AT2G28930|185;AT5G01020|184	Gohir.D08G162300.1.p	PF07714	PS00107,PS00108	PS50011		SM00220	PTHR27001,PTHR27001:SF213	G3DSA:1.10.510.10,G3DSA:3.30.200.20,G3DSA:2.60.120.200	SSF56112				Gohir.D08G162300.1.p	0	0	i	Gohir.D08G162300.1.p	0	inside:1~464	Gohir.D08G162300.1.p		3ULZ|A	SCOP:d1b6cb_	Pkinase_Tyr,Pkinase	STYKc		Gohir.D08G162300.1.p	uniprot|A0A1U8IV43|A0A1U8IV43_GOSHI	2	Pfam:Pkinase_Tyr	55	321	3.6e-42	PFAM	visible|OK	Pfam:Pkinase	55	320	9e-42	PFAM	visible|OK
Gohir.D08G181700.1.p	3.5e-46	1.3e-48	AT5G47070|479;AT4G17660|408;AT3G09830|378;AT2G39110|362;AT3G28690|344;AT5G15080|334;AT3G01300|330;AT5G01020|328;AT2G02800|327;AT5G02290|324;AT1G61590|321;AT2G26290|312;AT2G28940|308;AT2G28930|308;AT1G14370|308;AT1G69790|307;AT1G26970|307;AT2G05940|306;AT2G07180|303;AT3G55450|301;AT2G39660|301;AT1G74490|300;AT1G07570|300;AT1G61860|299;AT5G56460|299;AT3G20530|295;AT5G13160|291;AT5G35580|291;AT1G763…	Gohir.D08G181700.1.p	PF07714	PS00107,PS00108	PS50011	Coil		PTHR27001:SF228,PTHR27001,PTHR27001:SF228,PTHR27001	G3DSA:2.60.120.200,G3DSA:3.30.200.20,G3DSA:1.10.510.10	SSF56112				Gohir.D08G181700.1.p	0	0	i	Gohir.D08G181700.1.p	0	inside:1~390	Gohir.D08G181700.1.p	LCR	2QKW|B	SCOP:d1ir3a_	Pkinase_Tyr,Pkinase	STYKc		Gohir.D08G181700.1.p	uniprot|A0A1U8HR95|A0A1U8HR95_GOSHI	2	Pfam:Pkinase_Tyr	76	356	2.2e-49	PFAM	visible|OK	Pfam:Pkinase	76	356	2.6e-47	PFAM	visible|OK
Gohir.D09G039700.1.p	7.3e-48	1.6e-44	AT5G13160|483;AT5G18610|446;AT5G02800|420;AT1G20650|413;AT1G07870|407;AT3G07070|401;AT3G24790|395;AT1G76370|395;AT3G20530|389;AT2G28590|387;AT3G26940|387;AT4G13190|382;AT3G02810|369;AT5G16500|358;AT1G61860|354;AT5G01020|313;AT1G14370|312;AT2G02800|311;AT3G28690|310;AT5G15080|310;AT5G02290|306;AT3G01300|303;AT5G35580|302;AT2G07180|295;AT2G05940|294;AT1G69790|292;AT1G61590|285;AT1G26970|285;AT2G262…	Gohir.D09G039700.1.p	PF00069	PS00107,PS00108	PS50011		SM00220	PTHR27001:SF3,PTHR27001:SF3,PTHR27001,PTHR27001	G3DSA:1.10.510.10,G3DSA:2.60.120.200,G3DSA:3.30.200.20	SSF56112				Gohir.D09G039700.1.p	0	0	i	Gohir.D09G039700.1.p	0	inside:1~427	Gohir.D09G039700.1.p	LCR	3ULZ|A	SCOP:d1ir3a_	Pkinase_Tyr,Pkinase	STYKc		Gohir.D09G039700.1.p	uniprot|A0A1U8I8G3|A0A1U8I8G3_GOSHI	2	Pfam:Pkinase_Tyr	81	355	4.6e-45	PFAM	visible|OK	Pfam:Pkinase	81	362	7.1e-50	PFAM	visible|OK
Gohir.D09G061100.1.p	6.5e-44	8.6e-44	AT5G18610|781;AT5G13160|618;AT5G02800|554;AT1G07870|502;AT2G28590|486;AT3G20530|481;AT3G07070|477;AT3G24790|473;AT4G13190|467;AT1G20650|466;AT1G61860|440;AT1G76370|430;AT5G16500|427;AT3G02810|424;AT3G26940|385;AT5G15080|345;AT3G28690|342;AT3G01300|337;AT5G01020|335;AT2G02800|332;AT1G14370|328;AT5G02290|327;AT2G07180|320;AT1G69790|316;AT1G26970|316;AT5G35580|314;AT2G05940|313;AT2G28930|300;AT3G554…	Gohir.D09G061100.1.p	PF00069	PS00107,PS00108	PS50011		SM00220	PTHR27001,PTHR27001,PTHR27001:SF100,PTHR27001:SF100	G3DSA:1.10.510.10,G3DSA:3.30.200.20,G3DSA:2.60.120.200	SSF56112				Gohir.D09G061100.1.p	0	0	i	Gohir.D09G061100.1.p	0	inside:1~515	Gohir.D09G061100.1.p	LCR	3ULZ|A	SCOP:d1ir3a_	Pkinase_Tyr,Pkinase	STYKc		Gohir.D09G061100.1.p	uniprot|A0A1U8I7U5|A0A1U8I7U5_GOSHI	2	Pfam:Pkinase_Tyr	91	364	5.1e-44	PFAM	visible|OK	Pfam:Pkinase	90	367	2.6e-45	PFAM	visible|OK
Gohir.D09G103900.1.p	8.1e-49	6.7e-48	AT1G14370|437;AT2G02800|435;AT5G02290|423;AT1G69790|415;AT1G26970|403;AT2G39660|389;AT3G55450|384;AT5G15080|382;AT1G07570|381;AT2G28930|379;AT3G01300|375;AT3G28690|373;AT1G76360|360;AT5G01020|357;AT2G05940|357;AT2G07180|346;AT1G74490|342;AT5G35580|340;AT1G61590|335;AT4G35600|335;AT2G26290|333;AT5G56460|324;AT2G17220|310;AT3G09830|296;AT5G02800|290;AT1G61860|286;AT3G24790|285;AT5G18610|285;AT3G205…	Gohir.D09G103900.1.p	PF00069	PS00107	PS50011		SM00220	PTHR27001:SF99,PTHR27001:SF99,PTHR27001,PTHR27001	G3DSA:1.10.510.10,G3DSA:3.30.200.20	SSF56112				Gohir.D09G103900.1.p	0	0	i	Gohir.D09G103900.1.p	0	inside:1~412	Gohir.D09G103900.1.p	LCR,LCR,LCR	4OAC|A	SCOP:d1ir3a_	Pkinase_Tyr,Pkinase	STYKc		Gohir.D09G103900.1.p	uniprot|A0A1U8I0M6|A0A1U8I0M6_GOSHI	2	Pfam:Pkinase_Tyr	87	368	4.3e-49	PFAM	visible|OK	Pfam:Pkinase	87	368	8.1e-50	PFAM	visible|OK
Gohir.D10G055900.1.p	3e-44	1.7e-44	AT2G05940|492;AT5G35580|465;AT1G72540|457;AT2G26290|451;AT1G61590|417;AT5G01020|414;AT3G28690|388;AT2G07180|384;AT5G15080|384;AT3G01300|372;AT5G56460|372;AT5G02290|370;AT3G55450|352;AT2G39660|350;AT2G02800|348;AT2G28930|342;AT1G07570|342;AT1G26970|341;AT1G14370|338;AT1G69790|337;AT1G76360|333;AT1G74490|326;AT3G20530|320;AT5G02800|309;AT1G61860|309;AT5G13160|308;AT2G17220|307;AT5G47070|306;AT3G070…	Gohir.D10G055900.1.p	PF07714	PS00108	PS50011			PTHR27001,PTHR27001:SF227,PTHR27001,PTHR27001:SF227,PTHR27001:SF227,PTHR27001	G3DSA:2.60.120.200,G3DSA:1.10.510.10,G3DSA:3.30.200.20	SSF56112				Gohir.D10G055900.1.p	0	0	i	Gohir.D10G055900.1.p	0	inside:1~456			3ULZ|A	SCOP:d1ir3a_	Pkinase_Tyr,Pkinase	STYKc		Gohir.D10G055900.1.p	uniprot|A0A1U8KEU6|A0A1U8KEU6_GOSHI	2	Pfam:Pkinase_Tyr	79	356	3.8e-46	PFAM	visible|OK	Pfam:Pkinase	79	356	4.1e-45	PFAM	visible|OK
Gohir.D10G212300.1.p	6.3e-45	2e-45	AT3G09830|565;AT2G39110|539;AT2G28940|374;AT5G47070|366;AT3G01300|349;AT5G15080|348;AT3G28690|345;AT1G61590|334;AT2G05940|330;AT4G17660|329;AT5G01020|327;AT1G14370|325;AT2G02800|323;AT3G20530|319;AT5G02290|318;AT1G69790|313;AT1G26970|313;AT2G07180|312;AT1G61860|311;AT5G35580|306;AT2G39660|305;AT2G26290|304;AT3G55450|303;AT2G28590|302;AT1G74490|300;AT2G28930|300;AT1G76360|300;AT1G76370|298;AT3G070…	Gohir.D10G212300.1.p	PF07714	PS00107	PS50011			PTHR27001:SF29,PTHR27001:SF29,PTHR27001,PTHR27001	G3DSA:1.10.510.10,G3DSA:3.30.200.20,G3DSA:2.60.120.200	SSF56112				Gohir.D10G212300.1.p	0	0	i	Gohir.D10G212300.1.p	0	inside:1~430		LCR,LCR	3ULZ|A	SCOP:d1ir3a_	Pkinase_Tyr,Pkinase	STYKc		Gohir.D10G212300.1.p	uniprot|A0A0D2UXC5|A0A0D2UXC5_GOSRA	2	Pfam:Pkinase_Tyr	87	368	8.2e-48	PFAM	visible|OK	Pfam:Pkinase	87	368	3.5e-47	PFAM	visible|OK
Gohir.D11G073300.1.p	2.1e-44	5.4e-44	AT5G15080|648;AT3G01300|623;AT3G28690|618;AT5G02290|451;AT5G01020|446;AT2G39660|428;AT1G14370|426;AT2G02800|426;AT2G28930|424;AT1G07570|419;AT1G26970|417;AT1G69790|416;AT2G05940|405;AT2G07180|404;AT3G55450|400;AT1G61590|398;AT2G26290|390;AT5G35580|388;AT5G56460|385;AT4G35600|370;AT1G76360|369;AT1G74490|365;AT3G09830|350;AT2G17220|344;AT5G13160|342;AT5G18610|342;AT5G02800|340;AT3G20530|333;AT1G618…	Gohir.D11G073300.1.p	PF00069	PS00107,PS00108	PS50011			PTHR27001,PTHR27001,PTHR27001:SF22,PTHR27001:SF22	G3DSA:1.10.510.10,G3DSA:2.60.120.200,G3DSA:3.30.200.20	SSF56112				Gohir.D11G073300.1.p	0	0	i	Gohir.D11G073300.1.p	0	inside:1~477	Gohir.D11G073300.1.p	LCR,LCR	4OAC|A	SCOP:d1ir3a_	Pkinase_Tyr,Pkinase	STYKc		Gohir.D11G073300.1.p	uniprot|A0A1U8JYA2|A0A1U8JYA2_GOSHI	2	Pfam:Pkinase_Tyr	118	399	2.5e-45	PFAM	visible|OK	Pfam:Pkinase	118	399	5.2e-46	PFAM	visible|OK
Gohir.D11G079000.1.p	3.3e-46	7.1e-46	AT5G47070|436;AT3G09830|396;AT4G17660|392;AT2G39110|378;AT5G15080|349;AT3G28690|345;AT3G01300|343;AT5G01020|334;AT5G02290|334;AT1G61590|330;AT2G02800|329;AT2G28940|328;AT1G26970|320;AT2G05940|318;AT1G69790|317;AT2G39660|317;AT1G14370|317;AT2G28930|316;AT2G07180|315;AT5G35580|312;AT3G55450|311;AT1G07570|310;AT3G20530|308;AT2G26290|302;AT1G74490|299;AT5G56460|296;AT4G35600|294;AT1G76360|294;AT1G618…	Gohir.D11G079000.1.p	PF07714	PS00107,PS00108	PS50011			PTHR27001,PTHR27001:SF228,PTHR27001,PTHR27001:SF228,PTHR27001:SF228,PTHR27001	G3DSA:3.30.200.20,G3DSA:1.10.510.10	SSF56112				Gohir.D11G079000.1.p	0	0	i	Gohir.D11G079000.1.p	0	inside:1~439	Gohir.D11G079000.1.p		3ULZ|A	SCOP:d1qpca_	Pkinase_Tyr,Pkinase	STYKc		Gohir.D11G079000.1.p	uniprot|A0A1U8L7E4|A0A1U8L7E4_GOSHI	2	Pfam:Pkinase_Tyr	78	359	2e-48	PFAM	visible|OK	Pfam:Pkinase	78	359	6.3e-48	PFAM	visible|OK
Gohir.D12G169400.1.p	6.2e-41	3.9e-44	AT2G02800|620;AT1G14370|614;AT1G26970|546;AT1G69790|540;AT5G02290|481;AT1G07570|457;AT2G28930|454;AT1G74490|449;AT2G39660|433;AT3G55450|430;AT3G28690|422;AT5G15080|414;AT3G01300|412;AT5G01020|402;AT2G05940|383;AT4G35600|382;AT1G76360|379;AT1G61590|375;AT2G07180|371;AT5G35580|367;AT2G26290|363;AT2G17220|358;AT1G20650|352;AT5G56460|350;AT3G20530|343;AT1G76370|340;AT5G13160|338;AT5G02800|333;AT3G070…	Gohir.D12G169400.1.p	PF07714	PS00107,PS00108	PS50011			PTHR27001,PTHR27001:SF160	G3DSA:2.60.120.200,G3DSA:1.10.510.10,G3DSA:3.30.200.20	SSF56112				Gohir.D12G169400.1.p	0	0	i	Gohir.D12G169400.1.p	0	inside:1~422	Gohir.D12G169400.1.p	LCR	3ULZ|A	SCOP:d1ir3a_	Pkinase_Tyr,Pkinase	STYKc		Gohir.D12G169400.1.p	uniprot|A0A1U8NB18|A0A1U8NB18_GOSHI	2	Pfam:Pkinase_Tyr	86	366	2.1e-45	PFAM	visible|OK	Pfam:Pkinase	86	366	5.5e-42	PFAM	visible|OK
Gohir.D12G214600.1.p	7.6e-46	1.8e-45	AT5G47070|453;AT4G17660|417;AT3G09830|376;AT2G39110|350;AT3G28690|349;AT5G15080|333;AT5G02290|332;AT3G01300|330;AT5G01020|328;AT1G61590|328;AT2G02800|328;AT1G69790|319;AT1G26970|317;AT1G14370|314;AT2G05940|314;AT2G28940|313;AT2G07180|311;AT2G39660|310;AT2G26290|308;AT2G28930|307;AT3G55450|301;AT1G74490|300;AT5G35580|299;AT3G20530|296;AT1G07570|295;AT4G35600|293;AT1G61860|293;AT5G56460|290;AT1G763…	Gohir.D12G214600.1.p	PF00069	PS00107,PS00108	PS50011			PTHR27001:SF75,PTHR27001:SF75,PTHR27001,PTHR27001	G3DSA:3.30.200.20,G3DSA:1.10.510.10,G3DSA:2.60.120.200	SSF56112				Gohir.D12G214600.1.p	0	0	i	Gohir.D12G214600.1.p	0	inside:1~387	Gohir.D12G214600.1.p	LCR,LCR	3ULZ|A	SCOP:d1ir3a_	Pkinase_Tyr,Pkinase	STYKc		Gohir.D12G214600.1.p	uniprot|A0A1U8NC85|A0A1U8NC85_GOSHI	2	Pfam:Pkinase_Tyr	78	358	5e-46	PFAM	visible|OK	Pfam:Pkinase	78	358	1.1e-46	PFAM	visible|OK
Gohir.D13G068300.1.p	1.9e-43	9.1e-44	AT5G15080|673;AT3G01300|650;AT3G28690|617;AT5G02290|446;AT5G01020|442;AT2G39660|431;AT1G07570|425;AT2G02800|422;AT1G14370|418;AT2G28930|417;AT3G55450|414;AT2G07180|409;AT1G69790|409;AT2G05940|404;AT1G26970|403;AT2G26290|397;AT1G61590|393;AT5G56460|389;AT5G35580|386;AT4G35600|370;AT1G76360|367;AT1G74490|358;AT3G09830|355;AT5G02800|352;AT2G17220|352;AT5G13160|350;AT5G18610|348;AT3G07070|342;AT3G205…	Gohir.D13G068300.1.p	PF00069	PS00107,PS00108	PS50011			PTHR27001,PTHR27001,PTHR27001:SF40,PTHR27001,PTHR27001:SF40,PTHR27001:SF40	G3DSA:3.30.200.20,G3DSA:1.10.510.10,G3DSA:2.60.120.200	SSF56112				Gohir.D13G068300.1.p	0	0	i	Gohir.D13G068300.1.p	0	inside:1~487	Gohir.D13G068300.1.p	LCR,LCR,LCR	4OAC|A	SCOP:d1ir3a_	Pkinase_Tyr,Pkinase	STYKc		Gohir.D13G068300.1.p	uniprot|A0A0D2VAT9|A0A0D2VAT9_GOSRA	2	Pfam:Pkinase_Tyr	131	411	1.5e-44	PFAM	visible|OK	Pfam:Pkinase	131	411	4.3e-45	PFAM	visible|OK
Gohir.D13G072400.1.p	7.4e-42	9e-45	AT2G02800|619;AT1G14370|612;AT1G26970|543;AT1G69790|535;AT5G02290|485;AT1G07570|467;AT2G28930|461;AT1G74490|447;AT2G39660|438;AT3G55450|435;AT3G28690|419;AT3G01300|419;AT5G15080|415;AT5G01020|409;AT1G61590|381;AT2G05940|379;AT1G76360|378;AT2G07180|376;AT4G35600|375;AT2G17220|367;AT2G26290|363;AT5G35580|362;AT5G56460|352;AT1G20650|348;AT3G20530|344;AT5G13160|341;AT1G76370|341;AT5G02800|335;AT3G070…	Gohir.D13G072400.1.p	PF07714	PS00107,PS00108	PS50011			PTHR27001:SF160,PTHR27001	G3DSA:1.10.510.10,G3DSA:3.30.200.20	SSF56112				Gohir.D13G072400.1.p	0	0	i	Gohir.D13G072400.1.p	0	inside:1~421	Gohir.D13G072400.1.p	LCR	3ULZ|A	SCOP:d1qpca_	Pkinase_Tyr,Pkinase	STYKc		Gohir.D13G072400.1.p	uniprot|A0A1U8KYU6|A0A1U8KYU6_GOSHI	2	Pfam:Pkinase_Tyr	85	365	3.5e-46	PFAM	visible|OK	Pfam:Pkinase	85	365	5.7e-43	PFAM	visible|OK
Gohir.D13G091900.1.p	4.1e-41	1.8e-40	AT5G16500|456;AT3G02810|455;AT3G07070|447;AT5G18610|424;AT4G13190|418;AT5G13160|414;AT3G24790|412;AT3G20530|408;AT5G02800|397;AT1G07870|382;AT1G61860|376;AT1G20650|369;AT1G76370|353;AT2G28590|348;AT3G26940|305;AT3G28690|297;AT5G15080|293;AT3G01300|292;AT2G02800|282;AT1G14370|278;AT5G01020|277;AT1G69790|271;AT1G26970|270;AT2G05940|269;AT3G55450|266;AT5G02290|262;AT5G56460|261;AT2G26290|258;AT2G071…	Gohir.D13G091900.1.p	PF00069	PS00107,PS00108	PS50011		SM00220	PTHR27001,PTHR27001:SF100,PTHR27001,PTHR27001,PTHR27001:SF100,PTHR27001:SF100	G3DSA:3.30.200.20,G3DSA:1.10.510.10,G3DSA:2.60.120.200	SSF56112				Gohir.D13G091900.1.p	0	0	i	Gohir.D13G091900.1.p	0	inside:1~427	Gohir.D13G091900.1.p	LCR	4OAC|A	SCOP:d1qpca_	Pkinase_Tyr,Pkinase	STYKc		Gohir.D13G091900.1.p	uniprot|A0A1U8KR52|A0A1U8KR52_GOSHI	2	Pfam:Pkinase_Tyr	64	339	7.1e-42	PFAM	visible|OK	Pfam:Pkinase	64	342	8.6e-43	PFAM	visible|OK
Gohir.D13G211826.1.p	9e-45	1.5e-45	AT2G07180|582;AT5G01020|455;AT2G05940|418;AT1G61590|411;AT5G15080|407;AT3G01300|406;AT5G35580|404;AT5G02290|403;AT3G28690|402;AT5G56460|401;AT3G55450|397;AT2G26290|397;AT1G14370|392;AT2G39660|391;AT2G28930|387;AT2G02800|386;AT1G07570|376;AT1G69790|355;AT1G76360|355;AT1G26970|353;AT1G74490|341;AT4G35600|335;AT2G17220|333;AT5G13160|322;AT3G20530|319;AT5G18610|316;AT1G72540|315;AT3G09830|314;AT1G618…	Gohir.D13G211826.1.p	PF07714	PS00107,PS00108	PS50011			PTHR27001,PTHR27001,PTHR27001:SF190,PTHR27001:SF190	G3DSA:2.60.120.200,G3DSA:3.30.200.20,G3DSA:1.10.510.10	SSF56112				Gohir.D13G211826.1.p	0	0	i	Gohir.D13G211826.1.p	0	inside:1~427	Gohir.D13G211826.1.p		3ULZ|A	SCOP:d1ir3a_	Pkinase_Tyr,Pkinase	STYKc		Gohir.D13G211826.1.p	uniprot|A0A1U8MIZ2|A0A1U8MIZ2_GOSHI	2	Pfam:Pkinase_Tyr	81	357	7.5e-47	PFAM	visible|OK	Pfam:Pkinase	80	357	1.9e-46	PFAM	visible|OK
Gohir.D13G232700.1.p	2.5e-42	7.5e-43	AT2G28940|437;AT3G09830|427;AT2G39110|398;AT5G47070|356;AT3G28690|331;AT4G17660|330;AT5G15080|329;AT3G01300|322;AT3G55450|310;AT1G14370|309;AT5G01020|306;AT1G61590|305;AT5G02290|305;AT2G39660|300;AT2G07180|297;AT2G02800|296;AT2G05940|294;AT2G26290|292;AT1G69790|287;AT3G20530|285;AT2G28930|284;AT1G07570|283;AT5G35580|281;AT1G26970|280;AT1G61860|280;AT1G74490|276;AT5G02800|271;AT1G76370|270;AT5G131…	Gohir.D13G232700.1.p	PF07714	PS00107	PS50011			PTHR27001,PTHR27001,PTHR27001:SF140,PTHR27001:SF140	G3DSA:2.60.120.200,G3DSA:1.10.510.10,G3DSA:3.30.200.20	SSF56112				Gohir.D13G232700.1.p	0	0	i	Gohir.D13G232700.1.p	0	inside:1~461	Gohir.D13G232700.1.p	LCR,LCR,LCR	3ULZ|A	SCOP:d1ir3a_	Pkinase_Tyr,Pkinase	STYKc		Gohir.D13G232700.1.p	uniprot|A0A1U8M3M2|A0A1U8M3M2_GOSHI	2	Pfam:Pkinase_Tyr	96	383	1.2e-43	PFAM	visible|OK	Pfam:Pkinase	95	383	2.1e-43	PFAM	visible|OK
Gohir.D13G232800.1.p	4.2e-42	5.6e-46	AT5G02290|554;AT1G07570|552;AT2G28930|551;AT2G39660|496;AT2G02800|495;AT1G14370|480;AT3G55450|463;AT1G26970|459;AT3G01300|456;AT5G15080|454;AT1G69790|450;AT3G28690|443;AT5G01020|424;AT2G07180|410;AT4G35600|407;AT1G74490|401;AT2G05940|396;AT1G76360|394;AT2G17220|392;AT1G61590|385;AT2G26290|381;AT5G35580|372;AT5G56460|371;AT5G13160|338;AT5G02800|335;AT5G18610|332;AT1G20650|331;AT3G20530|327;AT3G098…	Gohir.D13G232800.1.p	PF07714	PS00107,PS00108	PS50011			PTHR27001:SF191,PTHR27001	G3DSA:3.30.200.20,G3DSA:2.60.120.200,G3DSA:1.10.510.10	SSF56112				Gohir.D13G232800.1.p	0	0	i	Gohir.D13G232800.1.p	0	inside:1~403	Gohir.D13G232800.1.p	LCR,LCR	3ULZ|A	SCOP:d1ir3a_	Pkinase_Tyr,Pkinase	STYKc		Gohir.D13G232800.1.p	uniprot|A0A1U8M6J4|A0A1U8M6J4_GOSHI	2	Pfam:Pkinase_Tyr	68	350	1.2e-46	PFAM	visible|OK	Pfam:Pkinase	68	349	1.7e-43	PFAM	visible|OK
Gohir.D13G235200.1.p	2.2e-44	3.8e-43	AT1G07870|593;AT2G28590|577;AT5G02800|511;AT5G18610|507;AT5G13160|483;AT3G20530|449;AT1G61860|425;AT1G20650|424;AT3G24790|424;AT3G07070|418;AT4G13190|417;AT1G76370|400;AT3G02810|393;AT5G16500|389;AT3G26940|351;AT5G01020|336;AT5G15080|336;AT2G02800|332;AT2G05940|330;AT3G28690|329;AT1G14370|325;AT3G01300|325;AT5G35580|323;AT1G26970|322;AT5G02290|322;AT2G26290|321;AT2G07180|319;AT1G69790|316;AT5G564…	Gohir.D13G235200.1.p	PF00069	PS00107,PS00108	PS50011		SM00220	PTHR27001,PTHR27001:SF63,PTHR27001:SF63,PTHR27001	G3DSA:1.10.510.10,G3DSA:2.60.120.200,G3DSA:3.30.200.20	SSF56112				Gohir.D13G235200.1.p	0	0	i	Gohir.D13G235200.1.p	0	inside:1~420	Gohir.D13G235200.1.p	LCR,LCR	3ULZ|A	SCOP:d1ir3a_	Pkinase_Tyr,Pkinase	STYKc		Gohir.D13G235200.1.p	uniprot|A0A1U8LYZ2|A0A1U8LYZ2_GOSHI	2	Pfam:Pkinase_Tyr	102	376	1.4e-43	PFAM	visible|OK	Pfam:Pkinase	102	378	1.7e-45	PFAM	visible|OK
Note: Identification by means of local HMMER, local BLASTP, online SMART database (http://smart.embl.de/), local InterProScan, online Phobius (https://phobius.sbc.su.se/), online DeepTMHMM (https://dtu.biolib.com/DeepTMHMM), online Plant-mPLoc (http://www.csbio.sjtu.edu.cn/bioinf/plant-multi/)
[truncated: 21 more columns]

## Sheet: S3.classification
Table S3. Classification of GhRLCK-VII according to phylogenetic tree containing AtRLCK-VII and GhRLCK-VII
RLCK-VII (G. hirsutum and A. thaliana)	order_in_phylogenetic_tree_of_AtRLCK-VII_and_GhRLCK-VII	classification_according_to_AtRLCK-VII
Gohir.A05G364700.1.p	phyloTree001	group5
Gohir.D04G050100.1.p	phyloTree002	group5
Gohir.D13G068300.1.p	phyloTree003	group5
Gohir.D11G073300.1.p	phyloTree004	group5
AT3G28690_PBL36_grp5	phyloTree005	group5
AT3G01300_PBL35_grp5	phyloTree006	group5
AT5G15080_PBL34_grp5	phyloTree007	group5
Gohir.D05G015700.1.p	phyloTree008	group5
Gohir.D07G041700.1.p	phyloTree009	group5
Gohir.A03G022100.1.p	phyloTree010	group6a
Gohir.D03G146600.1.p	phyloTree011	group6a
AT5G56460_PBL16_grp6	phyloTree012	group6a
AT5G01020_PBL8_grp6	phyloTree013	group6a
Gohir.A08G015600.1.p	phyloTree014	group6a
AT2G07180_PBL17_grp6	phyloTree015	group6a
Gohir.D04G008100.1.p	phyloTree016	group6a
Gohir.A13G207300.1.p	phyloTree017	group6a
Gohir.D13G211826.1.p	phyloTree018	group6a
AT1G61590_PBL15_grp6	phyloTree019	group6b
Gohir.A03G004500.1.p	phyloTree020	group6b
Gohir.D05G142100.1.p	phyloTree021	group6b
Gohir.D10G055900.1.p	phyloTree022	group6b
AT1G72540_PBL33_grp6	phyloTree023	group6b
AT2G26290_PBL12_grp6	phyloTree024	group6b
Gohir.A07G019000.1.p	phyloTree025	group6b
AT2G05940 PBL14RIPK) grp6	phyloTree026	group6b
AT5G35580_PBL13_grp6	phyloTree027	group6b
Gohir.A13G190500.1.p	phyloTree028	group6b
Gohir.A05G034100.1.p	phyloTree029	group6b
Gohir.D05G035500.1.p	phyloTree030	group6b
Gohir.A06G076700.1.p	phyloTree031	group6b
Gohir.D06G075700.1.p	phyloTree032	group6b
Gohir.A02G085000.1.p	phyloTree033	group7
Gohir.D02G100700.1.p	phyloTree034	group7
AT1G76360_PBL31_grp7	phyloTree035	group7
AT2G17220_PBL32_grp7	phyloTree036	group7
AT4G35600 PBL30(CST) grp7'	phyloTree037	group7
Gohir.A13G227264.1.p	phyloTree038	group8
Gohir.D13G232800.1.p	phyloTree039	group8
Gohir.A05G095400.1.p	phyloTree040	group8
Gohir.D03G125400.1.p	phyloTree041	group8
AT1G07570_PBL9_grp8	phyloTree042	group8
AT2G28930_PBL10_grp8	phyloTree043	group8
Gohir.D01G211700.1.p	phyloTree044	group8
Gohir.A10G219900.1.p	phyloTree045	group8
AT5G02290_PBL11_grp8	phyloTree046	group8
AT2G39660_BIK1_grp8	phyloTree047	group8
AT3G55450_PBL1_grp8	phyloTree048	group8
Gohir.A09G107100.1.p	phyloTree049	null
Gohir.D09G103900.1.p	phyloTree050	null
AT1G74490_PBL29_null	phyloTree051	null
AT1G69790_PBL18_grp9	phyloTree052	group9
AT1G26970_PBL4_grp9	phyloTree053	group9
AT1G14370_PBL2_grp9	phyloTree054	group9
AT2G02800_PBL3_grp9	phyloTree055	group9
Gohir.A12G166000.2.p	phyloTree056	group9
Gohir.D12G169400.1.p	phyloTree057	group9
Gohir.A13G072300.1.p	phyloTree058	group9
Gohir.D13G072400.1.p	phyloTree059	group9
Gohir.A08G161700.1.p	phyloTree060	group4
Gohir.D08G181700.1.p	phyloTree061	group4
Gohir.D12G214600.1.p	phyloTree062	group4
Gohir.A08G028600.1.p	phyloTree063	group4
Gohir.D11G079000.1.p	phyloTree064	group4
AT4G17660_PBL20_grp4	phyloTree065	group4
AT5G47070_PBL19_grp4	phyloTree066	group4
Gohir.A13G227248.1.p	phyloTree067	group4
Gohir.D13G232700.1.p	phyloTree068	group4
Gohir.A05G095300.1.p	phyloTree069	group4
AT2G28940_PBL37_grp4	phyloTree070	group4
Gohir.A10G204300.1.p	phyloTree071	group4
Gohir.D10G212300.1.p	phyloTree072	group4
AT2G39110_PBL38_grp4	phyloTree073	group4
AT3G09830 PBL39PCRK1) grp4'	phyloTree074	group4
AT5G03320 PBL40PCRK2) grp4'	phyloTree075	group4
Gohir.A04G072800.1.p	phyloTree076	group4
Gohir.A09G148400.1.p	phyloTree077	group4
AT3G26940_CDG1_null	phyloTree078	null
Gohir.A06G147500.1.p	phyloTree079	group1b
Gohir.A10G014000.1.p	phyloTree080	group1b
AT1G61860_PBL41_grp1	phyloTree081	group1b
Gohir.A11G278800.1.p	phyloTree082	group1b
AT3G20530_PBL23_grp1	phyloTree083	group1b
Gohir.A01G078400.1.p	phyloTree084	group1b
AT3G02810 PBL42(LIP2) grp2'	phyloTree085	group2
AT5G16500 PBL43(LIP1) grp2'	phyloTree086	group2
Gohir.D13G091900.1.p	phyloTree087	group2
AT4G13190_PBL24_grp2	phyloTree088	group2
AT3G07070_PBL26_grp2	phyloTree089	group2
AT3G24790_PBL25_grp2	phyloTree090	group2
AT1G76370_PBL22_grp3	phyloTree091	group3
AT1G20650_PBL21_grp3	phyloTree092	group3
Gohir.D01G089900.1.p	phyloTree093	group3
AT1G07870_PBL5_grp1	phyloTree094	group1a
Gohir.D13G235200.1.p	phyloTree095	group1a
AT2G28590_PBL6_grp1	phyloTree096	group1a
Gohir.A08G000101.1.p	phyloTree097	group1a
Gohir.D08G009100.1.p	phyloTree098	group1a
Gohir.A11G062700.1.p	phyloTree099	group1a
Gohir.D09G039700.1.p	phyloTree100	group1a
Gohir.A01G021700.1.p	phyloTree101	group1a
Gohir.D01G020200.1.p	phyloTree102	group1a
Gohir.A01G021800.1.p	phyloTree103	group1a
AT5G13160_PBS1_grp1	phyloTree104	group1a
Gohir.A01G218000.1.p	phyloTree105	group1a
Gohir.D01G206900.1.p	phyloTree106	group1a
AT5G02800_PBL7_grp1	phyloTree107	group1a
Gohir.A05G299000.1.p	phyloTree108	group1a
Gohir.D05G298700.2.p	phyloTree109	group1a
Gohir.A10G208100.1.p	phyloTree110	group1a
AT5G18610_PBL27_grp1	phyloTree111	group1a
Gohir.A10G161100.1.p	phyloTree112	group1a
Gohir.A09G062200.1.p	phyloTree113	group1a
Gohir.D09G061100.1.p	phyloTree114	group1a
AT1G24030_PBL28_null	phyloTree115	null
Gohir.D02G164900.1.p	phyloTree116	null
Gohir.A08G141200.1.p	phyloTree117	null
Gohir.D08G162300.1.p	phyloTree118	null
Note: classification_according to AtRLCK-VII.
Reference: Shaofei Rao, Zhaoyang Zhou, Pei Miao, Guozhi Bi, Man Hu, Ying Wu, Feng Feng, Xiaojuan Zhang, Jian-Min Zhou. Roles of Receptor-Like Cytoplasmic Kinase VII Members in Pattern-Triggered Immune Signaling. Plant Physiology, Volume 177, Issue 4, August 2018, Pages 1679–1690, https://doi.org/10.1104/pp.18.00486

## Sheet: S4.motif
Table S4. Informations of 10 motifs harbored by GhRLCK-VII protein (predicted by the software MEME)
motif_No.	width	sites	e_value	regular_expression
motif_4	41	71	1.5e-1544	LAX[SI]N[LA][KR]VF[TS][FL]REL[KAR]AAT[KR]NF[RS]P[DE]SL[LI]GEGGFGRV[YF]KGW[IL][DE]
motif_2	39	70	1.5e-1943	A[VI]K[QK]L[DN]R[NDE]G[LF]QGH[RK]E[WF]L[AVT]EV[LN][FYM]L[GS][QL][LV]HHPNLV[KN]LIGYCA
motif_6	21	72	4.3e-1051	[GD][DE][QH]RLLVYE[YF]MP[RNL]GSLE[ND]HL[FH]
motif_7	21	72	6.2e-861	XXPL[PDS]W[NS]TR[ML]KIA[LA]GAA[KR]GL[AE]
motif_3	29	72	9.1e-1374	[LF][HL][HE][EKG]AEP[PQ]VIYRD[FL]K[TSA]SNILLD[ES][DG][YF]N[AP]KL
motif_1	50	72	1.0e-2947	SDFGLA[KR][DL]GP[TE]GDK[TS]HVSTRVMGTYGY[AC]APEY[VA][MA]TG[HQ]LTAKSDVYSFGVV
motif_10	6	71	3.3e-133	LE[LMI][LI]TG
motif_8	21	70	1.9e-790	R[RK][AS][VIL]DK[NS]RPS[GR]E[QH]NLV[EDA]W[AV][RK]P
motif_5	40	69	5.4e-1427	K[FL]XR[IM][MAV]DP[RL]L[EQ]GQY[SP]I[KR]G[AL][YQ][KQ]A[AL]A[LV]A[ALY][MQ]CL[SQ]E[NE][PA]KXRP[LK][MI]
motif_9	15	67	1.3e-177	S[DE]VV[TE]ALE[YPQ]L[QA]SQK[DY]
The previous study indicated that most of RLCK kinase activity sites were aspartic acid (D). Fan et al. (2018. https://doi.org/10.3390/ijms19113680) showed that the kinase activity sites were "IYRDIKASNIL" for RLCK-VII, every subfamily in RLCK harbor specific kinase activity sites.
The software MEME indicated that，RLCK-VII kinase activity sites, aspartic acid (D) and "IYRDIKASNIL", were included in motif_3.

## Sheet: S5.MotifArrangement
Table S5. Motif arrangement of GhRLCK-VII protein
geneID	number of motif	Motif arrangment in GhRLCK-VII protein (order and position)
Gohir.A01G021700.1.p	10	motif_4: 65	motif_2:111	motif_6:151	motif_7:177	motif_3:199	motif_1:228	motif_10:279	motif_8:285	motif_5:312	motif_9:352
Gohir.A01G021800.1.p	10	motif_4: 65	motif_2:111	motif_6:151	motif_7:177	motif_3:199	motif_1:228	motif_10:279	motif_8:285	motif_5:312	motif_9:352
Gohir.A01G078400.1.p	10	motif_4: 66	motif_2:112	motif_6:152	motif_7:178	motif_3:200	motif_1:229	motif_10:280	motif_8:286	motif_5:313	motif_9:353
Gohir.A01G218000.1.p	10	motif_4: 54	motif_2:100	motif_6:140	motif_7:166	motif_3:188	motif_1:217	motif_10:268	motif_8:274	motif_5:301	motif_9:341
Gohir.A02G085000.1.p	10	motif_4: 69	motif_2:124	motif_6:164	motif_7:189	motif_3:210	motif_1:239	motif_10:290	motif_8:296	motif_5:323	motif_9:363
Gohir.A03G004500.1.p	10	motif_4: 72	motif_2:124	motif_6:164	motif_7:190	motif_3:211	motif_1:240	motif_10:291	motif_8:297	motif_5:324	motif_9:364
Gohir.A03G022100.1.p	10	motif_4: 49	motif_2:106	motif_6:146	motif_7:170	motif_3:191	motif_1:220	motif_10:271	motif_8:277	motif_5:303	motif_9:343
Gohir.A04G072800.1.p	10	motif_4: 65	motif_2:116	motif_6:160	motif_7:184	motif_3:206	motif_1:235	motif_10:286	motif_8:292	motif_5:319	motif_9:359
Gohir.A05G034100.1.p	10	motif_4: 59	motif_2:111	motif_6:151	motif_7:175	motif_3:196	motif_1:225	motif_10:276	motif_8:282	motif_5:309	motif_9:349
Gohir.A05G095300.1.p	10	motif_4: 76	motif_2:131	motif_6:175	motif_7:201	motif_3:223	motif_1:252	motif_10:303	motif_8:309	motif_5:336	motif_9:376
Gohir.A05G095400.1.p	10	motif_4: 53	motif_2:108	motif_6:148	motif_7:174	motif_3:195	motif_1:224	motif_10:275	motif_8:281	motif_5:308	motif_9:348
Gohir.A05G299000.1.p	10	motif_4: 59	motif_2:105	motif_6:145	motif_7:171	motif_3:193	motif_1:222	motif_10:273	motif_8:279	motif_5:306	motif_9:346
Gohir.A05G364700.1.p	10	motif_4: 112	motif_2:167	motif_6:207	motif_7:230	motif_3:252	motif_1:281	motif_10:332	motif_8:338	motif_5:365	motif_9:405
Gohir.A06G076700.1.p	10	motif_4: 59	motif_2:111	motif_6:151	motif_7:175	motif_3:196	motif_1:225	motif_10:276	motif_8:282	motif_5:309	motif_9:349
Gohir.A06G147500.1.p	10	motif_4: 63	motif_2:109	motif_6:149	motif_7:174	motif_3:196	motif_1:225	motif_10:276	motif_8:282	motif_5:309	motif_9:349
Gohir.A07G019000.1.p	10	motif_4: 61	motif_2:113	motif_6:153	motif_7:177	motif_3:198	motif_1:227	motif_10:278	motif_8:284	motif_5:311	motif_9:351
Gohir.A08G000101.1.p	10	motif_4: 93	motif_2:139	motif_6:179	motif_7:205	motif_3:227	motif_1:256	motif_10:307	motif_8:313	motif_5:340	motif_9:380
Gohir.A08G015600.1.p	10	motif_4: 59	motif_2:111	motif_6:151	motif_7:175	motif_3:196	motif_1:225	motif_10:276	motif_8:282	motif_5:309	motif_9:349
Gohir.A08G028600.1.p	8			motif_6:80	motif_7:104	motif_3:126	motif_1:155	motif_10:206	motif_8:212	motif_5:239
Gohir.A08G141200.1.p	9	motif_4: 35	motif_2:79	motif_6:119	motif_7:143	motif_3:164	motif_1:193	motif_10:244		motif_5:274	motif_9:314
Gohir.A08G161700.1.p	10	motif_4: 56	motif_2:107	motif_6:151	motif_7:174	motif_3:196	motif_1:225	motif_10:276	motif_8:282	motif_5:309	motif_9:349
Gohir.A09G062200.1.p	10	motif_4: 70	motif_2:116	motif_6:156	motif_7:182	motif_3:204	motif_1:233	motif_10:284	motif_8:290	motif_5:317	motif_9:357
Gohir.A09G107100.1.p	10	motif_4: 67	motif_2:122	motif_6:162	motif_7:186	motif_3:207	motif_1:236	motif_10:287	motif_8:294	motif_5:321	motif_9:361
Gohir.A09G148400.1.p	10	motif_4: 65	motif_2:116	motif_6:160	motif_7:184	motif_3:206	motif_1:235	motif_10:286	motif_8:292	motif_5:318	motif_9:358
Gohir.A10G014000.1.p	10	motif_4: 56	motif_2:102	motif_6:142	motif_7:168	motif_3:190	motif_1:219	motif_10:270	motif_8:276	motif_5:303	motif_9:343
Gohir.A10G161100.1.p	10	motif_4: 70	motif_2:116	motif_6:156	motif_7:182	motif_3:204	motif_1:233	motif_10:284	motif_8:290	motif_5:317	motif_9:357
Gohir.A10G204300.1.p	10	motif_4: 67	motif_2:118	motif_6:162	motif_7:186	motif_3:208	motif_1:237	motif_10:288	motif_8:294	motif_5:321	motif_9:361
Gohir.A10G208100.1.p	10	motif_4: 59	motif_2:105	motif_6:145	motif_7:171	motif_3:193	motif_1:222	motif_10:273	motif_8:279	motif_5:306	motif_9:346
Gohir.A10G219900.1.p	10	motif_4: 39	motif_2:94	motif_6:134	motif_7:160	motif_3:181	motif_1:210	motif_10:261	motif_8:267	motif_5:294	motif_9:334
Gohir.A11G062700.1.p	10	motif_4: 57	motif_2:103	motif_6:143	motif_7:169	motif_3:191	motif_1:220	motif_10:271	motif_8:277	motif_5:303	motif_9:343
Gohir.A11G278800.1.p	10	motif_4: 55	motif_2:101	motif_6:141	motif_7:167	motif_3:189	motif_1:218	motif_10:269	motif_8:275	motif_5:302	motif_9:342
Gohir.A12G166000.2.p	10	motif_4: 66	motif_2:121	motif_6:161	motif_7:185	motif_3:206	motif_1:235	motif_10:286	motif_8:292	motif_5:319	motif_9:359
Gohir.A13G072300.1.p	10	motif_4: 65	motif_2:120	motif_6:160	motif_7:184	motif_3:205	motif_1:234	motif_10:285	motif_8:291	motif_5:318	motif_9:358
Gohir.A13G190500.1.p	10	motif_4: 65	motif_2:117	motif_6:157	motif_7:181	motif_3:202	motif_1:231	motif_10:282	motif_8:288	motif_5:315	motif_9:355
Gohir.A13G207300.1.p	10	motif_4: 60	motif_2:112	motif_6:152	motif_7:176	motif_3:197	motif_1:226	motif_10:277	motif_8:283	motif_5:310	motif_9:350
Gohir.A13G227248.1.p	10	motif_4: 75	motif_2:130	motif_6:174	motif_7:201	motif_3:223	motif_1:252	motif_10:303	motif_8:309	motif_5:336	motif_9:376
Gohir.A13G227264.1.p	9	motif_4: 48	motif_2:103	motif_6:143	motif_7:169	motif_3:190	motif_1:219		motif_8:276	motif_5:303	motif_9:343
Gohir.D01G020200.1.p	10	motif_4: 65	motif_2:111	motif_6:151	motif_7:177	motif_3:199	motif_1:228	motif_10:279	motif_8:285	motif_5:312	motif_9:352
Gohir.D01G089900.1.p	10	motif_4: 45	motif_2:90	motif_6:130	motif_7:156	motif_3:178	motif_1:207	motif_10:258	motif_8:264	motif_5:291	motif_9:331
Gohir.D01G206900.1.p	10	motif_4: 54	motif_2:100	motif_6:140	motif_7:166	motif_3:188	motif_1:217	motif_10:268	motif_8:274	motif_5:301	motif_9:341
Gohir.D01G211700.1.p	10	motif_4: 55	motif_2:110	motif_6:150	motif_7:176	motif_3:197	motif_1:226	motif_10:277	motif_8:283	motif_5:310	motif_9:350
Gohir.D02G100700.1.p	10	motif_4: 69	motif_2:124	motif_6:164	motif_7:189	motif_3:210	motif_1:239	motif_10:290	motif_8:296	motif_5:323	motif_9:363
Gohir.D02G164900.1.p	9	motif_4: 69	motif_2:117	motif_6:157	motif_7:181	motif_3:205	motif_1:234	motif_10:285	motif_8:291	motif_5:319
Gohir.D03G125400.1.p	10	motif_4: 67	motif_2:122	motif_6:162	motif_7:188	motif_3:209	motif_1:238	motif_10:289	motif_8:295	motif_5:322	motif_9:362
Gohir.D03G146600.1.p	10	motif_4: 49	motif_2:106	motif_6:146	motif_7:170	motif_3:191	motif_1:220	motif_10:271	motif_8:277	motif_5:304	motif_9:344
Gohir.D04G008100.1.p	10	motif_4: 27	motif_2:79	motif_6:119	motif_7:143	motif_3:164	motif_1:193	motif_10:244	motif_8:250	motif_5:277	motif_9:317
Gohir.D04G050100.1.p	10	motif_4: 112	motif_2:167	motif_6:207	motif_7:230	motif_3:252	motif_1:281	motif_10:332	motif_8:338	motif_5:365	motif_9:405
Gohir.D05G015700.1.p	10	motif_4: 75	motif_2:130	motif_6:170	motif_7:193	motif_3:214	motif_1:243	motif_10:294	motif_8:300	motif_5:327	motif_9:367
Gohir.D05G035500.1.p	10	motif_4: 59	motif_2:111	motif_6:151	motif_7:175	motif_3:196	motif_1:225	motif_10:276	motif_8:282	motif_5:309	motif_9:349
Gohir.D05G142100.1.p	10	motif_4: 58	motif_2:110	motif_6:150	motif_7:174	motif_3:195	motif_1:224	motif_10:275	motif_8:281	motif_5:308	motif_9:348
Gohir.D05G298700.2.p	10	motif_4: 59	motif_2:105	motif_6:145	motif_7:171	motif_3:193	motif_1:222	motif_10:273	motif_8:279	motif_5:306	motif_9:346
Gohir.D06G075700.1.p	10	motif_4: 59	motif_2:111	motif_6:151	motif_7:175	motif_3:196	motif_1:225	motif_10:276	motif_8:282	motif_5:309	motif_9:349
Gohir.D07G041700.1.p	10	motif_4: 73	motif_2:128	motif_6:168	motif_7:191	motif_3:212	motif_1:241	motif_10:292	motif_8:298	motif_5:325	motif_9:365
Gohir.D08G009100.1.p	10	motif_4: 87	motif_2:133	motif_6:173	motif_7:199	motif_3:221	motif_1:250	motif_10:301	motif_8:307	motif_5:334	motif_9:374
Gohir.D08G162300.1.p	9	motif_4: 35	motif_2:79	motif_6:119	motif_7:143	motif_3:164	motif_1:193	motif_10:244		motif_5:274	motif_9:314
Gohir.D08G181700.1.p	10	motif_4: 56	motif_2:107	motif_6:151	motif_7:174	motif_3:196	motif_1:225	motif_10:276	motif_8:282	motif_5:309	motif_9:349
Gohir.D09G039700.1.p	10	motif_4: 61	motif_2:107	motif_6:147	motif_7:173	motif_3:195	motif_1:224	motif_10:275	motif_8:281	motif_5:308	motif_9:348
Gohir.D09G061100.1.p	10	motif_4: 70	motif_2:116	motif_6:156	motif_7:182	motif_3:204	motif_1:233	motif_10:284	motif_8:290	motif_5:317	motif_9:357
Gohir.D09G103900.1.p	10	motif_4: 67	motif_2:122	motif_6:162	motif_7:186	motif_3:207	motif_1:236	motif_10:287	motif_8:294	motif_5:321	motif_9:361
Gohir.D10G055900.1.p	10	motif_4: 59	motif_2:111	motif_6:151	motif_7:175	motif_3:196	motif_1:225	motif_10:276	motif_8:282	motif_5:309	motif_9:349
Gohir.D10G212300.1.p	10	motif_4: 67	motif_2:118	motif_6:162	motif_7:186	motif_3:208	motif_1:237	motif_10:288	motif_8:294	motif_5:321	motif_9:361
Gohir.D11G073300.1.p	10	motif_4: 98	motif_2:153	motif_6:193	motif_7:217	motif_3:239	motif_1:268	motif_10:319	motif_8:325	motif_5:352	motif_9:392
Gohir.D11G079000.1.p	10	motif_4: 58	motif_2:109	motif_6:153	motif_7:177	motif_3:199	motif_1:228	motif_10:279	motif_8:285	motif_5:312	motif_9:352
Gohir.D12G169400.1.p	10	motif_4: 66	motif_2:121	motif_6:161	motif_7:185	motif_3:206	motif_1:235	motif_10:286	motif_8:292	motif_5:319	motif_9:359
Gohir.D12G214600.1.p	10	motif_4: 58	motif_2:109	motif_6:153	motif_7:176	motif_3:198	motif_1:227	motif_10:278	motif_8:284	motif_5:311	motif_9:351
Gohir.D13G068300.1.p	10	motif_4: 111	motif_2:166	motif_6:206	motif_7:229	motif_3:251	motif_1:280	motif_10:331	motif_8:337	motif_5:364	motif_9:404
Gohir.D13G072400.1.p	10	motif_4: 65	motif_2:120	motif_6:160	motif_7:184	motif_3:205	motif_1:234	motif_10:285	motif_8:291	motif_5:318	motif_9:358
Gohir.D13G091900.1.p	10	motif_4: 44	motif_2:90	motif_6:130	motif_7:157	motif_3:179	motif_1:208	motif_10:259	motif_8:265	motif_5:292	motif_9:332
Gohir.D13G211826.1.p	10	motif_4: 60	motif_2:112	motif_6:152	motif_7:176	motif_3:197	motif_1:226	motif_10:277	motif_8:283	motif_5:310	motif_9:350
Gohir.D13G232700.1.p	10	motif_4: 75	motif_2:130	motif_6:174	motif_7:201	motif_3:223	motif_1:252	motif_10:303	motif_8:309	motif_5:336	motif_9:376
Gohir.D13G232800.1.p	10	motif_4: 48	motif_2:103	motif_6:143	motif_7:169	motif_3:190	motif_1:219	motif_10:270	motif_8:276	motif_5:303	motif_9:343
Gohir.D13G235200.1.p	10	motif_4: 82	motif_2:128	motif_6:168	motif_7:194	motif_3:216	motif_1:245	motif_10:296	motif_8:302	motif_5:329	motif_9:369
Note: determined using the online software MEME 5.4.1 (https://meme-suite.org/meme/tools/meme)

## Sheet: S6.collinearity
Table S6. Collinearity and chromosomal segmental duplication containing GhRLCK-VII gene(s), and Ka/Ks ratio
gene_A_in_Alignment	gene_B_in_Alignment	score_of_Alignment	e_value_of_Alignment	N_of_genePair_in_Alignment	e_value_of_BLASTp	GhRLCK VII	GhRLCK VII	two genes (counterpart) belonging to GhRLCK VII? (2: yes; 1: no)	Ka/Ks ratio
Gohir.A01G004900	Gohir.D07G041700	264	1.3e-12	7	2e-79		Gohir.D07G041700	1	0.230759
Gohir.A01G021700	Gohir.A03G086900	251	2.6e-13	7	7e-71	Gohir.A01G021700		1	0.254999
Gohir.A01G021700	Gohir.A05G167000	254	6e-11	7	8e-68	Gohir.A01G021700		1	0.216355
Gohir.A01G021700	Gohir.A05G314433	342	9.6e-17	9	4e-22	Gohir.A01G021700		1	0.315637
Gohir.A01G021700	Gohir.A09G155800	323	8e-16	9	6e-112	Gohir.A01G021700		1	0.163939
Gohir.A01G021700	Gohir.A12G074000	254	9.3e-12	7	2e-62	Gohir.A01G021700		1	0.244466
Gohir.A01G021700	Gohir.D01G020200	39974	0	811	0	Gohir.A01G021700	Gohir.D01G020200	2	0.114432
Gohir.A01G021700	Gohir.D05G001200	257	6e-12	7	2e-30	Gohir.A01G021700		1	0.368486
Gohir.A01G021700	Gohir.D05G054050	316	5.3e-16	9	3e-49	Gohir.A01G021700		1	0.214233
Gohir.A01G021700	Gohir.D05G170000	250	1.4e-10	7	1e-30	Gohir.A01G021700		1	0.241847
Gohir.A01G021700	Gohir.D06G188400	313	3.5e-16	9	1e-62	Gohir.A01G021700		1	0.273139
Gohir.A01G021700	Gohir.D09G151300	324	5.9e-16	9	3e-111	Gohir.A01G021700		1	0.16542
Gohir.A01G021700	Gohir.D09G201100	277	4.5e-13	7	9e-67	Gohir.A01G021700		1	0.303485
Gohir.A01G021700	Gohir.D12G181866	270	1.1e-10	7	2e-45	Gohir.A01G021700		1	0.274761
Gohir.A01G021800	Gohir.A06G181700	399	1.7e-25	12	6e-63	Gohir.A01G021800		1	0.247718
Gohir.A01G021800	Gohir.A11G297625	425	1.9e-23	11	6e-54	Gohir.A01G021800		1	0.283193
Gohir.A01G026100	Gohir.A10G161100	389	7.1e-19	9	2e-63		Gohir.A10G161100	1	0.244444
Gohir.A01G026100	Gohir.D13G068300	268	1.8e-10	7	9e-59		Gohir.D13G068300	1	0.307507
Gohir.A01G036100	Gohir.A01G218000	251	7.7e-12	7	2e-71		Gohir.A01G218000	1	0.202409
Gohir.A01G036100	Gohir.A05G095300	257	7.7e-11	7	9e-58		Gohir.A05G095300	1	0.290956
Gohir.A01G036100	Gohir.D01G206900	256	4.7e-12	7	1e-71		Gohir.D01G206900	1	0.204464
Gohir.A01G036100	Gohir.D13G072400	268	1.8e-10	7	1e-67		Gohir.D13G072400	1	0.241219
Gohir.A01G037000	Gohir.A09G148400	323	8e-16	9	4e-68		Gohir.A09G148400	1	0.285667
Gohir.A01G037000	Gohir.D05G015700	288	1.7e-15	8	6e-77		Gohir.D05G015700	1	0.210949
Gohir.A01G045500	Gohir.A06G147500	282	1.6e-14	8	3e-65		Gohir.A06G147500	1	0.228413
Gohir.A01G045500	Gohir.A10G219900	302	8.4e-16	8	3e-63		Gohir.A10G219900	1	0.207731
Gohir.A01G048800	Gohir.D07G041700	292	9.9e-16	9	2e-69		Gohir.D07G041700	1	0.212468
Gohir.A01G062100	Gohir.A12G166000	324	6.9e-17	9	1e-59		Gohir.A12G166000	1	0.214749
Gohir.A01G062100	Gohir.D12G169400	322	6.9e-17	9	3e-60		Gohir.D12G169400	1	0.219931
Gohir.A01G072900	Gohir.A09G148400	259	2.3e-11	7	1e-66		Gohir.A09G148400	1	0.239576
Gohir.A01G072900	Gohir.D05G035500	260	9.8e-14	8	5e-62		Gohir.D05G035500	1	0.228463
Gohir.A01G072900	Gohir.D13G235200	270	1.4e-13	8	4e-64		Gohir.D13G235200	1	0.286838
Gohir.A01G078400	Gohir.A05G167950	400	8.9e-21	10	6e-64	Gohir.A01G078400		1	0.271148
Gohir.A01G078400	Gohir.A06G147500	469	3e-24	11	4e-176	Gohir.A01G078400	Gohir.A06G147500	2	0.0677675
Gohir.A01G078400	Gohir.A06G200100	378	8e-23	10	3e-29	Gohir.A01G078400		1	0.366115
Gohir.A01G078400	Gohir.A07G140900	264	1.6e-12	7	7e-83	Gohir.A01G078400		1	0.239834
Gohir.A01G078400	Gohir.A08G015600	261	3.3e-09	6	1e-103	Gohir.A01G078400	Gohir.A08G015600	2	0.15741
Gohir.A01G078400	Gohir.A08G237900	268	8e-12	7	3e-69	Gohir.A01G078400		1	0.197146
Gohir.A01G078400	Gohir.A09G176400	274	3.4e-10	7	1e-58	Gohir.A01G078400		1	0.248636
Gohir.A01G078400	Gohir.A10G014000	2210	1.2e-201	52	1e-172	Gohir.A01G078400	Gohir.A10G014000	2	0.0836684
Gohir.A01G078400	Gohir.A11G029400	278	3.4e-14	8	7e-102	Gohir.A01G078400		1	0.181507
Gohir.A01G078400	Gohir.D01G065400	39974	0	811	2e-174	Gohir.A01G078400		1	0.349816
Gohir.A01G078400	Gohir.D05G171000	401	6e-21	10	2e-75	Gohir.A01G078400		1	0.214364
Gohir.A01G078400	Gohir.D06G153300	475	8.8e-24	11	1e-175	Gohir.A01G078400		1	0.0713118
Gohir.A01G078400	Gohir.D06G207400	380	7.4e-23	10	5e-29	Gohir.A01G078400		1	0.417846
Gohir.A01G078400	Gohir.D07G146300	258	3.3e-12	7	1e-83	Gohir.A01G078400		1	0.209117
Gohir.A01G078400	Gohir.D08G025900	260	2.3e-09	6	1e-104	Gohir.A01G078400		1	0.140594
Gohir.A01G078400	Gohir.D08G258300	266	1.2e-11	7	5e-69	Gohir.A01G078400		1	0.199032
Gohir.A01G078400	Gohir.D09G172100	301	4.6e-13	8	2e-61	Gohir.A01G078400		1	0.286996
Gohir.A01G078400	Gohir.D10G014000	1308	6.3e-97	29	7e-171	Gohir.A01G078400		1	0.0994603
Gohir.A01G078400	Gohir.D11G027900	276	3.9e-14	8	1e-101	Gohir.A01G078400		1	0.203907
Gohir.A01G078400	Gohir.D13G232700	270	1.4e-13	8	6e-87	Gohir.A01G078400	Gohir.D13G232700	2	0.206746
Gohir.A01G099800	Gohir.A10G208100	254	8.9e-11	7	9e-22		Gohir.A10G208100	1	0.319514
Gohir.A01G104700	Gohir.A02G085000	405	6.5e-20	9	6e-97		Gohir.A02G085000	1	0.18705
Gohir.A01G104700	Gohir.A09G148400	269	6.1e-11	7	4e-87		Gohir.A09G148400	1	0.207851
Gohir.A01G104700	Gohir.A10G204300	254	8.9e-11	7	2e-93		Gohir.A10G204300	1	0.184529
Gohir.A01G104700	Gohir.D01G089900	39974	0	811	0		Gohir.D01G089900	1	0.522496
Gohir.A01G104700	Gohir.D02G100700	480	3.4e-27	11	7e-97		Gohir.D02G100700	1	0.173458
Gohir.A01G115500	Gohir.A12G166000	277	5e-14	8	1e-32		Gohir.A12G166000	1	0.362173
Gohir.A01G142700	Gohir.A04G072800	294	2.3e-15	8	1e-77		Gohir.A04G072800	1	0.179756
Gohir.A01G145600	Gohir.A02G085000	255	9.9e-13	7	4e-70		Gohir.A02G085000	1	0.251986
Gohir.A01G173300	Gohir.A02G085000	250	7.1e-11	7	2e-33		Gohir.A02G085000	1	0.319669
Gohir.A01G173300	Gohir.A05G095300	280	4.3e-11	7	2e-34		Gohir.A05G095300	1	0.303097
Gohir.A01G173300	Gohir.A13G227264	270	3.9e-11	7	2e-41		Gohir.A13G227264	1	0.278273
Gohir.A01G173300	Gohir.D13G232800	269	3e-11	7	3e-42		Gohir.D13G232800	1	0.274534
Gohir.A01G216100	Gohir.D05G142100	252	1.5e-10	7	4e-65		Gohir.D05G142100	1	0.272716
Gohir.A01G216100	Gohir.D13G232800	261	1.8e-15	8	8e-67		Gohir.D13G232800	1	0.271307
Gohir.A01G218000	Gohir.A02G090800	255	2.1e-14	8	3e-65	Gohir.A01G218000		1	0.219328
Gohir.A01G218000	Gohir.A03G047100	437	2.5e-23	11	3e-30	Gohir.A01G218000		1	0.28916
Gohir.A01G218000	Gohir.A03G128001	313	7.8e-15	8	1e-11	Gohir.A01G218000		1	0.35506
Gohir.A01G218000	Gohir.A03G136600	277	2.9e-11	7	2e-52	Gohir.A01G218000		1	0.323674
Gohir.A01G218000	Gohir.A05G052500	268	6.6e-13	8	2e-50	Gohir.A01G218000		1	0.239192
Gohir.A01G218000	Gohir.A05G095300	275	3.3e-12	7	8e-87	Gohir.A01G218000	Gohir.A05G095300	2	0.235855
Gohir.A01G218000	Gohir.A05G142300	258	1.8e-10	7	4e-67	Gohir.A01G218000		1	0.232565
Gohir.A01G218000	Gohir.A05G299000	467	1.2e-32	12	0	Gohir.A01G218000	Gohir.A05G299000	2	0.0434255
Gohir.A01G218000	Gohir.A05G345806	286	5.9e-14	7	3e-73	Gohir.A01G218000		1	0.187604
Gohir.A01G218000	Gohir.A05G380950	320	1.3e-16	9	3e-74	Gohir.A01G218000		1	0.217233
Gohir.A01G218000	Gohir.A05G387000	254	4.8e-13	8	4e-53	Gohir.A01G218000		1	0.231163
Gohir.A01G218000	Gohir.A07G102100	292	2.6e-15	8	2e-16	Gohir.A01G218000		1	0.269378
Gohir.A01G218000	Gohir.A07G113700	379	2.1e-18	10	2e-23	Gohir.A01G218000		1	0.298522
Gohir.A01G218000	Gohir.A08G000101	395	6e-21	10	7e-168	Gohir.A01G218000	Gohir.A08G000101	2	0.0724744
Gohir.A01G218000	Gohir.A08G002400	257	5e-11	7	3e-52	Gohir.A01G218000		1	0.260923
Gohir.A01G218000	Gohir.A09G152300	897	4.7e-59	20	3e-67	Gohir.A01G218000		1	0.186089
Gohir.A01G218000	Gohir.A09G153700	262	2.5e-10	7	7e-61	Gohir.A01G218000		1	0.283288
Gohir.A01G218000	Gohir.A09G162200	470	7.2e-25	11	1e-31	Gohir.A01G218000		1	0.319546
Gohir.A01G218000	Gohir.A10G208100	465	5e-24	11	0	Gohir.A01G218000	Gohir.A10G208100	2	0.0336557
Gohir.A01G218000	Gohir.A11G224700	284	3.6e-17	9	4e-56	Gohir.A01G218000		1	0.198384
Gohir.A01G218000	Gohir.A13G229600	300	5.7e-15	8	0	Gohir.A01G218000		1	0.0656388
Gohir.A01G218000	Gohir.D01G206900	17532	0	353	0	Gohir.A01G218000	Gohir.D01G206900	2	0.168348
Gohir.A01G218000	Gohir.D01G211700	361	1.3e-23	11	2e-100	Gohir.A01G218000	Gohir.D01G211700	2	0.134825
Gohir.A01G218000	Gohir.D02G164900	264	9.4e-13	8	5e-90	Gohir.A01G218000	Gohir.D02G164900	2	0.201922
Gohir.A01G218000	Gohir.D03G120100	483	6.4e-27	12	3e-35	Gohir.A01G218000		1	0.29573
Gohir.A01G218000	Gohir.D04G085500	250	2.1e-11	6	1e-63	Gohir.A01G218000		1	0.281076
Gohir.A01G218000	Gohir.D05G144600	252	1.5e-10	7	2e-76	Gohir.A01G218000		1	0.219606
Gohir.A01G218000	Gohir.D05G298700	471	1.1e-28	11	0	Gohir.A01G218000	Gohir.D05G298700	2	0.0356225
Gohir.A01G218000	Gohir.D06G019500	260	1.1e-12	8	2e-56	Gohir.A01G218000		1	0.233712
Gohir.A01G218000	Gohir.D06G124000	265	2.7e-12	7	2e-59	Gohir.A01G218000		1	0.173918
Gohir.A01G218000	Gohir.D07G135500	278	3.3e-11	7	7e-81	Gohir.A01G218000		1	0.184329
Gohir.A01G218000	Gohir.D08G009100	368	5.5e-18	9	1e-166	Gohir.A01G218000	Gohir.D08G009100	2	0.0766243
Gohir.A01G218000	Gohir.D09G147900	2855	1.3e-258	63	5e-67	Gohir.A01G218000		1	0.183773
Gohir.A01G218000	Gohir.D09G149400	261	2.5e-10	7	5e-59	Gohir.A01G218000		1	0.292471
Gohir.A01G218000	Gohir.D09G157800	466	9.6e-25	11	5e-32	Gohir.A01G218000		1	0.313643
Gohir.A01G218000	Gohir.D10G216400	398	3.6e-17	9	0	Gohir.A01G218000		1	0.0387726
Gohir.A01G218000	Gohir.D13G091900	263	7.4e-13	7	7e-139	Gohir.A01G218000	Gohir.D13G091900	2	0.0998938
Gohir.A01G218000	Gohir.D13G232700	261	1.8e-15	8	4e-82	Gohir.A01G218000	Gohir.D13G232700	2	0.216798
Gohir.A01G218000	Gohir.D13G235200	296	6.8e-12	7	5e-180	Gohir.A01G218000	Gohir.D13G235200	2	0.0620275
Gohir.A01G222200	Gohir.A05G095300	336	2.2e-15	8	2e-110		Gohir.A05G095300	1	0.159098
Gohir.A01G222200	Gohir.A10G204300	251	5.2e-11	7	1e-107		Gohir.A10G204300	1	0.131104
Gohir.A01G222200	Gohir.A10G219900	445	4.2e-27	12	0		Gohir.A10G219900	1	0.0743684
Gohir.A01G222200	Gohir.A13G227248	277	1.5e-11	7	3e-102		Gohir.A13G227248	1	0.158264
Gohir.A01G222200	Gohir.D01G206900	361	1.3e-23	11	4e-100		Gohir.D01G206900	1	0.152537
Gohir.A01G222200	Gohir.D01G211700	17532	0	353	0		Gohir.D01G211700	1	0.391611
Gohir.A01G222200	Gohir.D03G125400	483	6.4e-27	12	0		Gohir.D03G125400	1	0.047384
Gohir.A01G224000	Gohir.A08G000101	257	5e-11	7	5e-31		Gohir.A08G000101	1	0.347968
Gohir.A01G224000	Gohir.D05G015700	410	2.9e-26	12	2e-31		Gohir.D05G015700	1	0.3243
Gohir.A01G225300	Gohir.A10G208100	251	5.2e-11	7	4e-29		Gohir.A10G208100	1	0.293433
Gohir.A01G228000	Gohir.A10G014000	277	1.6e-11	7	4e-68		Gohir.A10G014000	1	0.222699
Gohir.A02G014500	Gohir.A05G095300	255	2.5e-10	7	8e-63		Gohir.A05G095300	1	0.208335
Gohir.A02G016200	Gohir.A02G085000	300	2.6e-14	8	2e-53		Gohir.A02G085000	1	0.266206
Gohir.A02G018000	Gohir.D12G169400	253	4.3e-12	7	3e-61		Gohir.D12G169400	1	0.291023
Gohir.A02G068900	Gohir.A05G364700	256	1.6e-12	7	1e-58		Gohir.A05G364700	1	0.261498
Gohir.A02G068900	Gohir.A06G147500	296	5.3e-15	8	2e-63		Gohir.A06G147500	1	0.209446
Gohir.A02G069500	Gohir.D03G125400	256	1.2e-10	7	5e-49		Gohir.D03G125400	1	0.166966
Gohir.A02G083800	Gohir.A05G095300	290	3.4e-13	8	1e-34		Gohir.A05G095300	1	0.275533
Gohir.A02G083800	Gohir.A08G028600	272	5.8e-12	7	2e-31		Gohir.A08G028600	1	0.327101
Gohir.A02G083800	Gohir.D01G020200	263	1.5e-10	7	2e-36		Gohir.D01G020200	1	0.349391
Gohir.A02G085000	Gohir.A02G177500	274	7.4e-12	7	2e-158	Gohir.A02G085000		1	0.127739
Gohir.A02G085000	Gohir.A03G098700	277	7.6e-15	8	5e-31	Gohir.A02G085000		1	0.379028
Gohir.A02G085000	Gohir.A04G115925	296	1e-13	8	1e-56	Gohir.A02G085000		1	0.336727
Gohir.A02G085000	Gohir.A05G116016	337	1.4e-17	9	2e-53	Gohir.A02G085000		1	0.292384
Gohir.A02G085000	Gohir.A06G113500	269	2.1e-11	7	3e-56	Gohir.A02G085000		1	0.29085
Gohir.A02G085000	Gohir.A06G127600	257	3.2e-10	6	6e-63	Gohir.A02G085000		1	0.264537
Gohir.A02G085000	Gohir.A06G150700	262	4.2e-11	7	3e-64	Gohir.A02G085000		1	0.245383
Gohir.A02G085000	Gohir.A07G030800	256	7.6e-12	7	1e-62	Gohir.A02G085000		1	0.24459
Gohir.A02G085000	Gohir.A07G141500	459	7.4e-29	12	3e-51	Gohir.A02G085000		1	0.29131
Gohir.A02G085000	Gohir.A09G213656	251	2.9e-11	7	2e-49	Gohir.A02G085000		1	0.343231
Gohir.A02G085000	Gohir.A09G240232	284	5.2e-11	7	1e-20	Gohir.A02G085000		1	0.32262
Gohir.A02G085000	Gohir.A09G242100	285	9.9e-14	8	3e-71	Gohir.A02G085000		1	0.244068
Gohir.A02G085000	Gohir.A10G033200	279	7.1e-12	7	3e-24	Gohir.A02G085000		1	0.389184
Gohir.A02G085000	Gohir.A10G153100	291	3.6e-13	8	6e-75	Gohir.A02G085000		1	0.2531
Gohir.A02G085000	Gohir.A10G219900	254	2e-11	7	3e-136	Gohir.A02G085000	Gohir.A10G219900	2	0.109513
Gohir.A02G085000	Gohir.A11G069300	261	5.1e-12	7	6e-132	Gohir.A02G085000		1	0.130074
Gohir.A02G085000	Gohir.A11G074300	250	5.7e-11	7	1e-85	Gohir.A02G085000		1	0.156365
Gohir.A02G085000	Gohir.A11G153875	296	4e-11	7	4e-58	Gohir.A02G085000		1	0.28729
Gohir.A02G085000	Gohir.A11G168400	360	4.7e-19	9	8e-68	Gohir.A02G085000		1	0.252372
Gohir.A02G085000	Gohir.A12G056300	266	3.3e-11	7	9e-54	Gohir.A02G085000		1	0.271457
Gohir.A02G085000	Gohir.D01G089900	386	7.1e-20	9	2e-97	Gohir.A02G085000	Gohir.D01G089900	2	0.180219
Gohir.A02G085000	Gohir.D01G130050	254	5.3e-11	7	3e-77	Gohir.A02G085000		1	0.239905
Gohir.A02G085000	Gohir.D01G211700	292	1.4e-13	8	6e-132	Gohir.A02G085000	Gohir.D01G211700	2	0.111792
Gohir.A02G085000	Gohir.D02G076250	353	2e-17	9	2e-45	Gohir.A02G085000		1	0.303901
Gohir.A02G085000	Gohir.D02G100700	2058	8.1e-163	42	0	Gohir.A02G085000	Gohir.D02G100700	2	0.0979463
Gohir.A02G085000	Gohir.D02G106200	814	1.8e-71	19	3e-78	Gohir.A02G085000		1	0.23273
Gohir.A02G085000	Gohir.D02G114600	948	4.3e-79	21	3e-32	Gohir.A02G085000		1	0.380177
Gohir.A02G085000	Gohir.D03G004800	299	2.7e-14	8	2e-31	Gohir.A02G085000		1	0.350312
Gohir.A02G085000	Gohir.D04G008100	265	1.5e-10	7	7e-121	Gohir.A02G085000	Gohir.D04G008100	2	0.12161
Gohir.A02G085000	Gohir.D05G115900	336	6.3e-18	9	9e-52	Gohir.A02G085000		1	0.266172
Gohir.A02G085000	Gohir.D05G155500	256	9.2e-09	6	2e-60	Gohir.A02G085000		1	0.263663
Gohir.A02G085000	Gohir.D05G183300	312	9.2e-17	9	4e-32	Gohir.A02G085000		1	0.37465
Gohir.A02G085000	Gohir.D05G253800	290	1.8e-15	8	2e-56	Gohir.A02G085000		1	0.306455
Gohir.A02G085000	Gohir.D06G139800	285	1.2e-10	7	7e-64	Gohir.A02G085000		1	0.284214
Gohir.A02G085000	Gohir.D07G034700	298	1.6e-14	8	2e-62	Gohir.A02G085000		1	0.247288
Gohir.A02G085000	Gohir.D07G146300	358	1.2e-19	9	2e-73	Gohir.A02G085000		1	0.261456
Gohir.A02G085000	Gohir.D08G275000	252	4.3e-08	6	1e-53	Gohir.A02G085000		1	0.319772
Gohir.A02G085000	Gohir.D10G084750	276	3.3e-11	7	3e-34	Gohir.A02G085000		1	0.37332
Gohir.A02G085000	Gohir.D10G113100	343	5.6e-19	10	4e-74	Gohir.A02G085000		1	0.253298
Gohir.A02G085000	Gohir.D10G136800	254	5.1e-08	6	1e-64	Gohir.A02G085000		1	0.233551
Gohir.A02G085000	Gohir.D11G073300	253	4.7e-12	7	9e-133	Gohir.A02G085000	Gohir.D11G073300	2	0.129976
Gohir.A02G085000	Gohir.D11G174700	347	2e-19	9	2e-68	Gohir.A02G085000		1	0.26082
Gohir.A02G085000	Gohir.D12G084500	267	5.4e-15	8	7e-56	Gohir.A02G085000		1	0.317222
Gohir.A02G090800	Gohir.A06G147500	262	4.2e-11	7	4e-63		Gohir.A06G147500	1	0.213504
Gohir.A02G110800	Gohir.A07G019000	252	1.2e-08	6	5e-65		Gohir.A07G019000	1	0.298817
Gohir.A02G110800	Gohir.A09G148400	367	8.4e-23	10	2e-61		Gohir.A09G148400	1	0.333481
Gohir.A02G110800	Gohir.D04G008100	325	3.4e-15	8	3e-61		Gohir.D04G008100	1	0.260594
Gohir.A02G111400	Gohir.A09G148400	260	3.9e-13	7	1e-50		Gohir.A09G148400	1	0.230493
Gohir.A02G111400	Gohir.D05G142100	262	1.1e-12	7	5e-54		Gohir.D05G142100	1	0.300302
Gohir.A02G111402	Gohir.A09G062200	263	3.7e-13	7	2e-61		Gohir.A09G062200	1	0.245842
Gohir.A02G121000	Gohir.A04G072800	268	6.9e-16	8	9e-80		Gohir.A04G072800	1	0.201143
Gohir.A02G121000	Gohir.A05G364700	251	5.2e-12	7	5e-92		Gohir.A05G364700	1	0.241217
Gohir.A02G145000	Gohir.A08G015600	265	6.6e-11	7	3e-24		Gohir.A08G015600	1	0.342604
Gohir.A02G154800	Gohir.D04G008100	253	2.7e-11	7	2e-55		Gohir.D04G008100	1	0.256622
Gohir.A02G154800	Gohir.D12G169400	288	5.9e-16	8	4e-55		Gohir.D12G169400	1	0.262244
Gohir.A02G155000	Gohir.A12G166000	301	2.4e-15	8	1e-29		Gohir.A12G166000	1	0.285459
Gohir.A02G161400	Gohir.A05G299000	285	4.8e-15	8	3e-54		Gohir.A05G299000	1	0.269757
Gohir.A02G161400	Gohir.D04G008100	280	1.9e-13	8	5e-60		Gohir.D04G008100	1	0.260778
Gohir.A02G161400	Gohir.D05G298700	280	5e-15	8	2e-54		Gohir.D05G298700	1	0.255954
Gohir.A02G161400	Gohir.D07G041700	261	1.7e-11	7	4e-60		Gohir.D07G041700	1	0.244954
Gohir.A02G164700	Gohir.D13G235200	256	2.1e-10	7	3e-78		Gohir.D13G235200	1	0.249218
Gohir.A02G174000	Gohir.A04G072800	320	1.6e-13	8	2e-52		Gohir.A04G072800	1	0.258581
Gohir.A02G174000	Gohir.A09G148400	342	7.2e-17	9	2e-52		Gohir.A09G148400	1	0.261223
Gohir.A02G174000	Gohir.A10G204300	265	2.3e-11	7	6e-48		Gohir.A10G204300	1	0.293942
Gohir.A02G174000	Gohir.A11G062700	443	6.7e-29	13	5e-59		Gohir.A11G062700	1	0.217979
Gohir.A02G174000	Gohir.D01G089900	270	2.9e-15	8	2e-54		Gohir.D01G089900	1	0.303587
Gohir.A02G174000	Gohir.D02G100700	313	1.8e-13	8	5e-55		Gohir.D02G100700	1	0.213726
Gohir.A02G174000	Gohir.D09G103900	303	3.5e-18	9	1e-48		Gohir.D09G103900	1	0.221924
Gohir.A02G177500	Gohir.D01G089900	693	1.7e-45	17	6e-97		Gohir.D01G089900	1	0.188516
Gohir.A02G177500	Gohir.D11G073300	399	1.4e-25	12	2e-121		Gohir.D11G073300	1	0.153783
Gohir.A03G004500	Gohir.A04G066300	323	7.6e-17	9	3e-29	Gohir.A03G004500		1	0.54903
Gohir.A03G004500	Gohir.A10G161100	285	8.6e-14	8	1e-102	Gohir.A03G004500	Gohir.A10G161100	2	0.199632
Gohir.A03G004500	Gohir.A11G074300	577	1.4e-35	14	4e-90	Gohir.A03G004500		1	0.136554
Gohir.A03G004500	Gohir.D03G168000	30220	0	612	0	Gohir.A03G004500		1	0.153551
Gohir.A03G004500	Gohir.D11G079000	576	1.7e-36	14	3e-106	Gohir.A03G004500	Gohir.D11G079000	2	0.172108
Gohir.A03G022100	Gohir.A04G075500	332	3e-21	10	2e-60	Gohir.A03G022100		1	0.274629
Gohir.A03G022100	Gohir.A06G095300	272	5e-13	8	2e-63	Gohir.A03G022100		1	0.254656
Gohir.A03G022100	Gohir.A09G192500	264	5e-11	7	8e-31	Gohir.A03G022100		1	0.292717
Gohir.A03G022100	Gohir.A10G153100	356	1.3e-16	9	3e-64	Gohir.A03G022100		1	0.269359
Gohir.A03G022100	Gohir.A12G107400	341	1.4e-16	9	1e-61	Gohir.A03G022100		1	0.261022
Gohir.A03G022100	Gohir.A12G109500	491	8.4e-30	13	1e-34	Gohir.A03G022100		1	0.284771
Gohir.A03G022100	Gohir.D06G139800	279	7.2e-12	7	6e-64	Gohir.A03G022100		1	0.223575
Gohir.A03G022100	Gohir.D09G186700	314	4.3e-14	8	9e-31	Gohir.A03G022100		1	0.292436
Gohir.A03G022100	Gohir.D10G113100	344	1.3e-16	9	4e-65	Gohir.A03G022100		1	0.255861
Gohir.A03G022100	Gohir.D11G109701	297	2e-14	8	2e-57	Gohir.A03G022100		1	0.285689
Gohir.A03G022100	Gohir.D12G071600	340	5.6e-18	9	2e-59	Gohir.A03G022100		1	0.248507
Gohir.A03G022100	Gohir.D12G112600	490	3e-30	13	1e-34	Gohir.A03G022100		1	0.288334
Gohir.A03G022100	Gohir.D13G235200	269	2.6e-13	8	8e-102	Gohir.A03G022100	Gohir.D13G235200	2	0.15907
Gohir.A03G032000	Gohir.A04G072800	379	5.2e-18	9	9e-63		Gohir.A04G072800	1	0.225802
Gohir.A03G032000	Gohir.A09G148400	407	1.5e-17	9	6e-57		Gohir.A09G148400	1	0.221495
Gohir.A03G037500	Gohir.A10G208100	670	9.8e-47	17	1e-63		Gohir.A10G208100	1	0.226849
Gohir.A03G042231	Gohir.A13G227248	2231	6.4e-191	50	1e-100		Gohir.A13G227248	1	0.206317
Gohir.A03G042231	Gohir.D01G211700	360	3.4e-17	9	0		Gohir.D01G211700	1	0.0527102
Gohir.A03G042231	Gohir.D03G125400	30220	0	612	0		Gohir.D03G125400	1	0.336444
Gohir.A03G042231	Gohir.D13G232700	2208	6e-185	49	9e-98		Gohir.D13G232700	1	0.204624
Gohir.A03G047100	Gohir.A05G095300	264	6.6e-11	7	3e-30		Gohir.A05G095300	1	0.338573
Gohir.A03G047100	Gohir.D01G206900	360	3.4e-17	9	7e-30		Gohir.D01G206900	1	0.295007
Gohir.A03G058666	Gohir.A07G019000	292	9.8e-14	8	9e-52		Gohir.A07G019000	1	0.213604
Gohir.A03G086900	Gohir.A09G107100	356	7.4e-24	10	6e-44		Gohir.A09G107100	1	0.259155
Gohir.A03G086900	Gohir.D11G079000	292	8e-13	8	1e-68		Gohir.D11G079000	1	0.299884
Gohir.A03G098700	Gohir.A12G166000	1787	9.5e-150	39	5e-30		Gohir.A12G166000	1	0.344473
Gohir.A03G098700	Gohir.A13G072300	1043	3.3e-80	23	4e-31		Gohir.A13G072300	1	0.342835
Gohir.A03G098700	Gohir.D02G100700	260	4.2e-12	7	4e-31		Gohir.D02G100700	1	0.396509
Gohir.A03G098700	Gohir.D07G041700	251	9.1e-14	7	3e-31		Gohir.D07G041700	1	0.367458
Gohir.A03G098700	Gohir.D12G169400	1731	5.5e-141	38	1e-30		Gohir.D12G169400	1	0.36811
Gohir.A03G098700	Gohir.D13G072400	1899	1.4e-165	42	5e-31		Gohir.D13G072400	1	0.335047
Gohir.A03G127400	Gohir.D01G211700	258	1.8e-14	8	2e-41		Gohir.D01G211700	1	0.260266
Gohir.A03G130600	Gohir.D01G206900	258	1.8e-14	8	3e-69		Gohir.D01G206900	1	0.189931
Gohir.A03G130600	Gohir.D03G125400	311	2.3e-15	8	9e-63		Gohir.D03G125400	1	0.232645
Gohir.A03G141800	Gohir.A10G219900	271	1.6e-11	7	7e-73		Gohir.A10G219900	1	0.222505
Gohir.A03G141800	Gohir.D02G164900	41597	0	841	0		Gohir.D02G164900	1	0.775062
Gohir.A03G158900	Gohir.A08G161700	266	3.4e-11	7	3e-46		Gohir.A08G161700	1	0.229369
Gohir.A03G158900	Gohir.A10G219900	258	2.5e-11	7	5e-48		Gohir.A10G219900	1	0.227623
Gohir.A03G158900	Gohir.D08G181700	266	7e-11	7	2e-44		Gohir.D08G181700	1	0.240312
Gohir.A03G190650	Gohir.D13G068300	259	7.6e-11	7	5e-15		Gohir.D13G068300	1	0.390545
Gohir.A03G193550	Gohir.D01G206900	250	2.9e-11	7	5e-21		Gohir.D01G206900	1	0.448263
Gohir.A03G193550	Gohir.D13G235200	253	1.9e-08	6	1e-19		Gohir.D13G235200	1	0.387007
Gohir.A03G194300	Gohir.A08G015600	256	7.9e-11	7	9e-72		Gohir.A08G015600	1	0.271083
Gohir.A03G194300	Gohir.A10G014000	270	1.4e-11	7	3e-85		Gohir.A10G014000	1	0.240489
Gohir.A03G194300	Gohir.A13G227248	257	1.2e-08	6	1e-60		Gohir.A13G227248	1	0.331479
Gohir.A03G196900	Gohir.A07G019000	275	3.4e-11	7	9e-69		Gohir.A07G019000	1	0.215927
Gohir.A03G196900	Gohir.A11G062700	277	5.2e-13	8	7e-70		Gohir.A11G062700	1	0.312938
Gohir.A03G196900	Gohir.D01G211700	250	2.9e-11	7	2e-71		Gohir.D01G211700	1	0.224826
Gohir.A04G018100	Gohir.A10G014000	669	6.6e-42	16	1e-43		Gohir.A10G014000	1	0.208358
Gohir.A04G072800	Gohir.A05G108100	308	1.6e-15	8	8e-36	Gohir.A04G072800		1	0.324769
Gohir.A04G072800	Gohir.A05G364700	278	2.4e-13	8	2e-110	Gohir.A04G072800	Gohir.A05G364700	2	0.160115
Gohir.A04G072800	Gohir.A07G011500	336	2.7e-19	10	6e-76	Gohir.A04G072800		1	0.264821
Gohir.A04G072800	Gohir.A07G131200	257	1e-11	7	2e-61	Gohir.A04G072800		1	0.226738
Gohir.A04G072800	Gohir.A08G028600	251	2.3e-11	7	4e-108	Gohir.A04G072800	Gohir.A08G028600	2	0.13388
Gohir.A04G072800	Gohir.A08G037500	367	2.4e-20	10	1e-61	Gohir.A04G072800		1	0.274818
Gohir.A04G072800	Gohir.A08G109151	277	1e-12	7	1e-35	Gohir.A04G072800		1	0.450073
Gohir.A04G072800	Gohir.A08G202500	287	2.3e-15	8	3e-34	Gohir.A04G072800		1	0.30746
Gohir.A04G072800	Gohir.A09G021400	266	1e-13	8	4e-109	Gohir.A04G072800		1	0.12186
Gohir.A04G072800	Gohir.A09G074400	265	5.7e-11	7	1e-26	Gohir.A04G072800		1	0.469354
Gohir.A04G072800	Gohir.A09G107100	251	6e-12	7	1e-92	Gohir.A04G072800	Gohir.A09G107100	2	0.192383
Gohir.A04G072800	Gohir.A09G148400	1960	2.1e-177	44	0	Gohir.A04G072800	Gohir.A09G148400	2	0.246666
Gohir.A04G072800	Gohir.A10G014000	267	5.5e-11	7	2e-93	Gohir.A04G072800	Gohir.A10G014000	2	0.218485
Gohir.A04G072800	Gohir.A10G204300	637	3.1e-42	16	0	Gohir.A04G072800	Gohir.A10G204300	2	0.0752732
Gohir.A04G072800	Gohir.A11G073000	345	1.4e-20	10	3e-53	Gohir.A04G072800		1	0.291795
Gohir.A04G072800	Gohir.A11G222300	260	2.8e-16	8	8e-44	Gohir.A04G072800		1	0.324581
Gohir.A04G072800	Gohir.A12G013400	385	9e-22	10	3e-95	Gohir.A04G072800		1	0.187356
Gohir.A04G072800	Gohir.A12G082300	263	7.4e-11	7	1e-62	Gohir.A04G072800		1	0.265792
Gohir.A04G072800	Gohir.A12G120800	266	1.1e-11	7	3e-63	Gohir.A04G072800		1	0.271937
Gohir.A04G072800	Gohir.A12G244100	335	1.6e-18	9	1e-47	Gohir.A04G072800		1	0.333975
Gohir.A04G072800	Gohir.A13G028100	253	6.2e-13	6	5e-61	Gohir.A04G072800		1	0.289531
Gohir.A04G072800	Gohir.A13G087500	252	4.4e-12	7	1e-42	Gohir.A04G072800		1	0.242962
Gohir.A04G072800	Gohir.A13G227248	288	8.5e-11	7	3e-149	Gohir.A04G072800	Gohir.A13G227248	2	0.107135
Gohir.A04G072800	Gohir.D01G162300	272	6.9e-11	7	9e-32	Gohir.A04G072800		1	0.382833
Gohir.A04G072800	Gohir.D03G005800	319	1.9e-13	8	5e-52	Gohir.A04G072800		1	0.263982
Gohir.A04G072800	Gohir.D03G060800	269	2.8e-11	7	8e-80	Gohir.A04G072800		1	0.204547
Gohir.A04G072800	Gohir.D03G136300	428	6.9e-21	10	8e-65	Gohir.A04G072800		1	0.252416
Gohir.A04G072800	Gohir.D04G050100	287	6.4e-13	8	2e-108	Gohir.A04G072800	Gohir.D04G050100	2	0.160806
Gohir.A04G072800	Gohir.D04G111700	35692	0	723	0	Gohir.A04G072800		1	0.440363
Gohir.A04G072800	Gohir.D04G121633	261	1.3e-10	7	7e-78	Gohir.A04G072800		1	0.146033
Gohir.A04G072800	Gohir.D05G108300	304	2.4e-15	8	3e-30	Gohir.A04G072800		1	0.337135
Gohir.A04G072800	Gohir.D08G039300	250	3.7e-11	7	1e-125	Gohir.A04G072800		1	0.148253
Gohir.A04G072800	Gohir.D08G047800	414	8.1e-23	11	2e-61	Gohir.A04G072800		1	0.276566
Gohir.A04G072800	Gohir.D08G118200	272	9e-12	7	2e-45	Gohir.A04G072800		1	0.389998
Gohir.A04G072800	Gohir.D08G219400	287	4.5e-15	8	7e-34	Gohir.A04G072800		1	0.320689
Gohir.A04G072800	Gohir.D09G103900	251	9.4e-12	7	2e-93	Gohir.A04G072800	Gohir.D09G103900	2	0.188074
Gohir.A04G072800	Gohir.D09G144200	2125	2.8e-173	46	0	Gohir.A04G072800		1	0.221742
Gohir.A04G072800	Gohir.D10G014000	273	6.2e-11	7	4e-91	Gohir.A04G072800		1	0.194335
Gohir.A04G072800	Gohir.D10G092650	257	2.7e-11	7	7e-72	Gohir.A04G072800		1	0.26077
Gohir.A04G072800	Gohir.D10G212300	577	4.3e-34	14	0	Gohir.A04G072800	Gohir.D10G212300	2	0.0823249
Gohir.A04G072800	Gohir.D11G071400	286	7.2e-14	8	3e-30	Gohir.A04G072800		1	0.412446
Gohir.A04G072800	Gohir.D11G178400	267	8.8e-11	7	5e-26	Gohir.A04G072800		1	0.395915
Gohir.A04G072800	Gohir.D12G124600	262	1.5e-11	7	1e-62	Gohir.A04G072800		1	0.270889
Gohir.A04G072800	Gohir.D12G246200	340	2.5e-19	9	1e-31	Gohir.A04G072800		1	0.286237
Gohir.A04G072800	Gohir.D13G026900	253	1.1e-12	6	2e-61	Gohir.A04G072800		1	0.269873
Gohir.A04G072800	Gohir.D13G232700	262	4.4e-08	6	6e-148	Gohir.A04G072800	Gohir.D13G232700	2	0.106447
Gohir.A04G075500	Gohir.A05G095300	275	2.8e-11	7	3e-58		Gohir.A05G095300	1	0.272877
Gohir.A04G075500	Gohir.D03G146600	334	2.7e-21	10	4e-39		Gohir.D03G146600	1	0.279822
Gohir.A04G075500	Gohir.D13G232800	315	1.1e-17	9	8e-60		Gohir.D13G232800	1	0.280245
Gohir.A04G082700	Gohir.A05G095300	505	3.6e-29	12	2e-77		Gohir.A05G095300	1	0.144071
Gohir.A04G082700	Gohir.A10G014000	270	8.5e-11	7	3e-77		Gohir.A10G014000	1	0.126941
Gohir.A04G082700	Gohir.A10G219900	982	3.9e-68	22	2e-136		Gohir.A10G219900	1	0.112559
Gohir.A04G082700	Gohir.D01G211700	569	4e-27	12	2e-145		Gohir.D01G211700	1	0.237084
Gohir.A04G082700	Gohir.D03G125400	510	3.9e-30	12	3e-144		Gohir.D03G125400	1	0.0875098
Gohir.A04G082700	Gohir.D13G235200	311	1.5e-15	8	4e-75		Gohir.D13G235200	1	0.124477
Gohir.A04G084000	Gohir.D03G146600	301	9.2e-14	8	8e-39		Gohir.D03G146600	1	0.27388
Gohir.A04G084800	Gohir.A05G034100	335	2.9e-17	9	4e-64		Gohir.A05G034100	1	0.232705
Gohir.A04G084800	Gohir.A08G141200	250	4.4e-11	7	9e-50		Gohir.A08G141200	1	0.293301
Gohir.A04G084800	Gohir.D01G211700	2536	1.7e-226	56	7e-63		Gohir.D01G211700	1	0.237625
Gohir.A04G084800	Gohir.D05G035500	301	3.7e-14	8	2e-65		Gohir.D05G035500	1	0.233197
Gohir.A04G093100	Gohir.A06G147500	309	3.2e-17	8	2e-58		Gohir.A06G147500	1	0.247672
Gohir.A04G100700	Gohir.A10G161100	327	6.4e-15	8	9e-33		Gohir.A10G161100	1	0.277727
Gohir.A04G100700	Gohir.D01G020200	765	1.1e-52	19	6e-30		Gohir.D01G020200	1	0.313751
Gohir.A04G115500	Gohir.D13G232800	263	2.8e-11	7	1e-42		Gohir.D13G232800	1	0.309755
Gohir.A04G115925	Gohir.A05G095400	262	5.8e-12	7	5e-56		Gohir.A05G095400	1	0.292589
Gohir.A04G115925	Gohir.A13G072300	270	1.3e-13	7	6e-59		Gohir.A13G072300	1	0.257954
Gohir.A04G115925	Gohir.A13G227264	306	1.1e-14	8	5e-59		Gohir.A13G227264	1	0.302147
Gohir.A04G115925	Gohir.D13G232800	300	1.9e-14	8	4e-60		Gohir.D13G232800	1	0.293437
Gohir.A04G115925	Gohir.D13G235200	263	2.8e-11	7	2e-62		Gohir.D13G235200	1	0.272676
Gohir.A04G115975	Gohir.A05G095300	262	5.8e-12	7	1e-50		Gohir.A05G095300	1	0.322772
Gohir.A04G116066	Gohir.A13G227248	306	1.1e-14	8	2e-30		Gohir.A13G227248	1	0.488847
Gohir.A04G116066	Gohir.D13G232700	300	1.9e-14	8	3e-30		Gohir.D13G232700	1	0.386763
Gohir.A04G134800	Gohir.D02G164900	386	7.5e-18	9	0		Gohir.D02G164900	1	0.0779598
Gohir.A05G001000	Gohir.A08G015600	505	9.4e-29	12	4e-46		Gohir.A08G015600	1	0.353951
Gohir.A05G014000	Gohir.D02G100700	386	2.1e-23	11	1e-49		Gohir.D02G100700	1	0.269567
Gohir.A05G014600	Gohir.A08G000101	299	4.3e-14	8	9e-106		Gohir.A08G000101	1	0.168199
Gohir.A05G014600	Gohir.D05G015700	137795	0	2776	0		Gohir.D05G015700	1	0.41921
Gohir.A05G014600	Gohir.D07G041700	730	2.8e-45	17	0		Gohir.D07G041700	1	0.087399
Gohir.A05G014600	Gohir.D08G009100	298	7.6e-14	8	7e-105		Gohir.D08G009100	1	0.160756
Gohir.A05G014600	Gohir.D10G055900	276	2.4e-13	8	5e-134		Gohir.D10G055900	1	0.106644
Gohir.A05G014600	Gohir.D12G214600	303	9.6e-16	9	5e-113		Gohir.D12G214600	1	0.134039
Gohir.A05G018300	Gohir.A09G148400	330	2.5e-17	9	3e-09		Gohir.A09G148400	1	0.503001
Gohir.A05G023500	Gohir.A13G190500	1189	4.7e-88	27	1e-79		Gohir.A13G190500	1	0.309719
Gohir.A05G023500	Gohir.D07G041700	348	1.8e-18	10	5e-74		Gohir.D07G041700	1	0.217003
Gohir.A05G034100	Gohir.A05G140200	690	4.7e-48	17	5e-178	Gohir.A05G034100		1	0.149396
Gohir.A05G034100	Gohir.A06G076700	8479	0	182	0	Gohir.A05G034100	Gohir.A06G076700	2	0.124401
Gohir.A05G034100	Gohir.A06G085700	375	7.1e-18	9	4e-48	Gohir.A05G034100		1	0.297142
Gohir.A05G034100	Gohir.A06G095300	268	9.7e-14	8	4e-78	Gohir.A05G034100		1	0.252012
Gohir.A05G034100	Gohir.A07G019000	1171	2.6e-89	29	0	Gohir.A05G034100	Gohir.A07G019000	2	0.0581471
Gohir.A05G034100	Gohir.A10G053900	267	5.6e-09	6	6e-168	Gohir.A05G034100		1	0.0842911
Gohir.A05G034100	Gohir.A12G109500	262	1.2e-15	8	1e-39	Gohir.A05G034100		1	0.307186
Gohir.A05G034100	Gohir.A13G190500	1745	8.8e-134	38	0	Gohir.A05G034100	Gohir.A13G190500	2	0.0626716
Gohir.A05G034100	Gohir.A13G229600	349	2.7e-17	9	1e-110	Gohir.A05G034100		1	0.156396
Gohir.A05G034100	Gohir.D05G035500	137795	0	2776	0	Gohir.A05G034100	Gohir.D05G035500	2	0.153475
Gohir.A05G034100	Gohir.D05G102600	356	5.4e-20	10	8e-49	Gohir.A05G034100		1	0.254112
Gohir.A05G034100	Gohir.D06G075700	9184	0	198	0	Gohir.A05G034100	Gohir.D06G075700	2	0.131451
Gohir.A05G034100	Gohir.D06G191900	311	3.7e-15	8	2e-66	Gohir.A05G034100		1	0.262132
Gohir.A05G034100	Gohir.D07G018800	1026	1.5e-74	25	0	Gohir.A05G034100		1	0.0569588
Gohir.A05G034100	Gohir.D10G014000	282	9e-13	7	7e-99	Gohir.A05G034100		1	0.139439
Gohir.A05G034100	Gohir.D10G055900	265	6.5e-09	6	0	Gohir.A05G034100	Gohir.D10G055900	2	0.137064
Gohir.A05G034100	Gohir.D11G079000	279	3.7e-14	8	1e-108	Gohir.A05G034100	Gohir.D11G079000	2	0.170728
Gohir.A05G034100	Gohir.D11G109701	364	6.8e-21	10	3e-58	Gohir.A05G034100		1	0.276501
Gohir.A05G034100	Gohir.D11G143500	316	2.1e-17	9	1e-107	Gohir.A05G034100		1	0.184184
Gohir.A05G034100	Gohir.D13G196360	1696	2.2e-130	37	0	Gohir.A05G034100		1	0.0948838
Gohir.A05G034100	Gohir.D13G235200	351	4.1e-17	9	3e-110	Gohir.A05G034100	Gohir.D13G235200	2	0.151459
Gohir.A05G050500	Gohir.A05G364700	311	3e-16	8	3e-59		Gohir.A05G364700	1	0.235841
Gohir.A05G052500	Gohir.A10G208100	273	2.5e-11	7	5e-52		Gohir.A10G208100	1	0.270551
Gohir.A05G052500	Gohir.D01G206900	268	4.8e-13	8	5e-50		Gohir.D01G206900	1	0.249546
Gohir.A05G055500	Gohir.D02G164900	257	1.1e-11	7	4e-07		Gohir.D02G164900	1	0.422936
Gohir.A05G057200	Gohir.A10G204300	273	2.5e-11	7	3e-62		Gohir.A10G204300	1	0.254753
Gohir.A05G057200	Gohir.A12G166000	250	6.5e-11	7	2e-69		Gohir.A12G166000	1	0.14249
Gohir.A05G057200	Gohir.D01G211700	268	4.8e-13	8	5e-69		Gohir.D01G211700	1	0.19016
Gohir.A05G057200	Gohir.D09G039700	273	1.3e-13	8	7e-71		Gohir.D09G039700	1	0.211895
Gohir.A05G067001	Gohir.A11G062700	283	2.5e-11	7	1e-51		Gohir.A11G062700	1	0.266662
Gohir.A05G067001	Gohir.D13G072400	331	1.6e-16	8	4e-53		Gohir.D13G072400	1	0.256341
Gohir.A05G072100	Gohir.A09G107100	393	1.9e-22	10	0		Gohir.A09G107100	1	0.179402
Gohir.A05G072100	Gohir.A10G204300	255	1.7e-10	7	6e-97		Gohir.A10G204300	1	0.156407
Gohir.A05G072100	Gohir.D09G103900	346	3.8e-16	8	0		Gohir.D09G103900	1	0.172213
Gohir.A05G072100	Gohir.D10G055900	274	1.4e-11	7	5e-107		Gohir.D10G055900	1	0.162233
Gohir.A05G072100	Gohir.D10G212300	255	2.2e-10	7	9e-97		Gohir.D10G212300	1	0.156848
Gohir.A05G091400	Gohir.D01G020200	274	7.8e-12	7	3e-34		Gohir.D01G020200	1	0.302762
Gohir.A05G091400	Gohir.D01G211700	296	2e-13	8	1e-39		Gohir.D01G211700	1	0.272001
Gohir.A05G091400	Gohir.D03G146600	250	5.3e-11	7	6e-32		Gohir.D03G146600	1	0.313597
Gohir.A05G093300	Gohir.D01G211700	873	1.1e-65	22	1e-57		Gohir.D01G211700	1	0.220228
Gohir.A05G095300	Gohir.A05G140200	256	4.1e-11	7	5e-103	Gohir.A05G095300		1	0.189024
Gohir.A05G095300	Gohir.A05G294900	250	3.9e-12	7	3e-163	Gohir.A05G095300		1	0.097324
Gohir.A05G095300	Gohir.A05G349200	416	1.5e-20	10	2e-103	Gohir.A05G095300		1	0.203381
Gohir.A05G095300	Gohir.A05G364700	279	1.6e-13	8	4e-121	Gohir.A05G095300	Gohir.A05G364700	2	0.178506
Gohir.A05G095300	Gohir.A06G147500	292	2e-15	8	1e-92	Gohir.A05G095300	Gohir.A06G147500	2	0.194113
Gohir.A05G095300	Gohir.A07G001100	288	1.3e-10	7	2e-24	Gohir.A05G095300		1	0.33787
Gohir.A05G095300	Gohir.A08G000101	266	6.1e-12	7	2e-86	Gohir.A05G095300	Gohir.A08G000101	2	0.286123
Gohir.A05G095300	Gohir.A08G028600	275	3.5e-13	8	3e-113	Gohir.A05G095300	Gohir.A08G028600	2	0.144893
Gohir.A05G095300	Gohir.A08G161700	419	5.5e-29	12	2e-136	Gohir.A05G095300	Gohir.A08G161700	2	0.16525
Gohir.A05G095300	Gohir.A09G155800	769	8e-51	18	4e-111	Gohir.A05G095300		1	0.177983
Gohir.A05G095300	Gohir.A10G154400	270	5.3e-11	7	6e-84	Gohir.A05G095300		1	0.217065
Gohir.A05G095300	Gohir.A10G219900	697	2e-40	16	1e-111	Gohir.A05G095300	Gohir.A10G219900	2	0.197878
Gohir.A05G095300	Gohir.A11G184900	264	1.2e-10	7	8e-62	Gohir.A05G095300		1	0.286149
Gohir.A05G095300	Gohir.A12G107400	284	2.9e-16	8	2e-56	Gohir.A05G095300		1	0.295872
Gohir.A05G095300	Gohir.A12G179300	290	1.8e-15	8	9e-58	Gohir.A05G095300		1	0.325605
Gohir.A05G095300	Gohir.A13G087500	258	4.1e-10	7	9e-45	Gohir.A05G095300		1	0.187709
Gohir.A05G095300	Gohir.A13G227248	1996	1.1e-156	44	0	Gohir.A05G095300	Gohir.A13G227248	2	0.137976
Gohir.A05G095300	Gohir.D01G023592	331	5.2e-17	9	7e-59	Gohir.A05G095300		1	0.291563
Gohir.A05G095300	Gohir.D01G206900	301	1.5e-14	8	3e-87	Gohir.A05G095300	Gohir.D01G206900	2	0.236142
Gohir.A05G095300	Gohir.D01G211700	271	2e-09	6	8e-105	Gohir.A05G095300	Gohir.D01G211700	2	0.150279
Gohir.A05G095300	Gohir.D03G125400	284	3.8e-15	8	6e-111	Gohir.A05G095300	Gohir.D03G125400	2	0.18839
Gohir.A05G095300	Gohir.D04G063300	497	8.9e-28	12	2e-103	Gohir.A05G095300		1	0.190013
Gohir.A05G095300	Gohir.D04G114600	405	7.1e-23	11	1e-60	Gohir.A05G095300		1	0.254641
Gohir.A05G095300	Gohir.D05G095600	137795	0	2776	0	Gohir.A05G095300		1	0.317058
Gohir.A05G095300	Gohir.D05G295500	252	1.1e-10	7	2e-160	Gohir.A05G095300		1	0.110316
Gohir.A05G095300	Gohir.D07G187200	336	5.8e-18	9	2e-60	Gohir.A05G095300		1	0.268286
Gohir.A05G095300	Gohir.D08G009100	267	1.5e-11	7	5e-85	Gohir.A05G095300	Gohir.D08G009100	2	0.301937
Gohir.A05G095300	Gohir.D08G025900	309	6.1e-14	8	3e-95	Gohir.A05G095300		1	0.217614
Gohir.A05G095300	Gohir.D09G103900	289	1e-13	8	1e-94	Gohir.A05G095300	Gohir.D09G103900	2	0.205172
Gohir.A05G095300	Gohir.D09G123280	426	1.5e-24	11	2e-46	Gohir.A05G095300		1	0.412227
Gohir.A05G095300	Gohir.D09G151300	767	9.2e-51	18	1e-109	Gohir.A05G095300		1	0.191805
Gohir.A05G095300	Gohir.D10G111600	287	5.8e-15	8	1e-83	Gohir.A05G095300		1	0.228388
Gohir.A05G095300	Gohir.D11G191300	257	1.5e-10	7	3e-93	Gohir.A05G095300		1	0.175668
Gohir.A05G095300	Gohir.D12G014200	283	1.7e-15	8	8e-99	Gohir.A05G095300		1	0.177111
Gohir.A05G095300	Gohir.D12G023950	275	7.5e-14	7	7e-18	Gohir.A05G095300		1	0.186257
Gohir.A05G095300	Gohir.D13G232700	1993	6.9e-157	44	0	Gohir.A05G095300	Gohir.D13G232700	2	0.13007
Gohir.A05G095400	Gohir.A06G170500	308	2e-16	9	3e-28	Gohir.A05G095400		1	0.358462
Gohir.A05G095400	Gohir.A08G000133	266	6.1e-12	7	4e-68	Gohir.A05G095400		1	0.261999
Gohir.A05G095400	Gohir.A08G002400	287	6.5e-14	8	4e-52	Gohir.A05G095400		1	0.316742
Gohir.A05G095400	Gohir.A08G184600	298	3.3e-13	8	5e-69	Gohir.A05G095400		1	0.262955
Gohir.A05G095400	Gohir.A09G126900	315	6.6e-15	8	5e-50	Gohir.A05G095400		1	0.287128
Gohir.A05G095400	Gohir.A09G153700	630	1.5e-37	15	4e-62	Gohir.A05G095400		1	0.219921
Gohir.A05G095400	Gohir.A10G236500	255	2.9e-10	7	1e-55	Gohir.A05G095400		1	0.340455
Gohir.A05G095400	Gohir.A11G040600	396	1.2e-22	11	1e-31	Gohir.A05G095400		1	0.355075
Gohir.A05G095400	Gohir.A11G050100	276	1.2e-13	8	3e-50	Gohir.A05G095400		1	0.302182
Gohir.A05G095400	Gohir.A12G084700	258	8.4e-12	7	1e-56	Gohir.A05G095400		1	0.303332
Gohir.A05G095400	Gohir.A13G015200	296	3.8e-14	8	1e-58	Gohir.A05G095400		1	0.276311
Gohir.A05G095400	Gohir.D01G016956	274	7.8e-12	7	6e-09	Gohir.A05G095400		1	0.178689
Gohir.A05G095400	Gohir.D05G200900	377	2.2e-21	11	1e-56	Gohir.A05G095400		1	0.240457
Gohir.A05G095400	Gohir.D07G187699	336	5.8e-18	9	1e-50	Gohir.A05G095400		1	0.282678
Gohir.A05G095400	Gohir.D08G010000	267	1.5e-11	7	6e-68	Gohir.A05G095400		1	0.259977
Gohir.A05G095400	Gohir.D08G013100	279	4.9e-14	8	8e-52	Gohir.A05G095400		1	0.318663
Gohir.A05G095400	Gohir.D08G202956	324	1.1e-15	9	4e-69	Gohir.A05G095400		1	0.249888
Gohir.A05G095400	Gohir.D10G248300	450	7e-24	11	4e-55	Gohir.A05G095400		1	0.339578
Gohir.A05G095400	Gohir.D11G109701	254	1.9e-11	7	1e-57	Gohir.A05G095400		1	0.263312
Gohir.A05G095400	Gohir.D12G012600	283	1.7e-15	8	1e-51	Gohir.A05G095400		1	0.318628
Gohir.A05G095400	Gohir.D12G023900	275	7.5e-14	7	1e-49	Gohir.A05G095400		1	0.197904
Gohir.A05G102900	Gohir.A09G148400	269	1.1e-10	7	2e-44		Gohir.A09G148400	1	0.277069
Gohir.A05G102900	Gohir.D01G211700	301	1.5e-14	8	2e-49		Gohir.D01G211700	1	0.240073
Gohir.A05G102900	Gohir.D05G035500	297	1.4e-13	8	1e-53		Gohir.D05G035500	1	0.230028
Gohir.A05G104800	Gohir.A06G147500	360	8e-21	10	8e-62		Gohir.A06G147500	1	0.282935
Gohir.A05G104800	Gohir.A09G148400	504	3.2e-28	12	3e-62		Gohir.A09G148400	1	0.239429
Gohir.A05G105600	Gohir.D05G015700	397	5e-23	11	2e-22		Gohir.D05G015700	1	0.423088
Gohir.A05G111300	Gohir.A09G148400	341	9.4e-19	10	2e-70		Gohir.A09G148400	1	0.257676
Gohir.A05G111300	Gohir.D04G008100	254	1.5e-14	8	2e-74		Gohir.D04G008100	1	0.179123
Gohir.A05G115500	Gohir.D02G100700	435	8.7e-28	12	1e-50		Gohir.D02G100700	1	0.27701
Gohir.A05G116016	Gohir.A06G147500	252	4.1e-10	6	3e-65		Gohir.A06G147500	1	0.27856
Gohir.A05G116016	Gohir.A09G148400	257	3.1e-11	7	7e-48		Gohir.A09G148400	1	0.298146
Gohir.A05G116016	Gohir.D05G015700	355	7.4e-18	9	3e-55		Gohir.D05G015700	1	0.281034
Gohir.A05G116016	Gohir.D05G142100	273	1.1e-11	7	3e-50		Gohir.D05G142100	1	0.279623
Gohir.A05G116016	Gohir.D10G055900	266	7.5e-12	7	1e-50		Gohir.D10G055900	1	0.26217
Gohir.A05G116016	Gohir.D11G079000	253	8.7e-11	7	8e-47		Gohir.D11G079000	1	0.364792
Gohir.A05G120900	Gohir.A10G219900	312	4.7e-18	9	2e-68		Gohir.A10G219900	1	0.2059
Gohir.A05G120900	Gohir.D11G073300	253	8.7e-11	7	2e-69		Gohir.D11G073300	1	0.245967
Gohir.A05G122900	Gohir.A08G000101	283	3.2e-14	8	1e-74		Gohir.A08G000101	1	0.264004
Gohir.A05G122900	Gohir.D07G041700	251	3.6e-11	7	7e-71		Gohir.D07G041700	1	0.235296
Gohir.A05G132800	Gohir.A13G227264	250	1.1e-10	7	1e-14		Gohir.A13G227264	1	0.315027
Gohir.A05G134300	Gohir.D07G041700	273	1.9e-14	8	2e-77		Gohir.D07G041700	1	0.164013
Gohir.A05G135500	Gohir.A06G147500	335	4.5e-21	10	1e-94		Gohir.A06G147500	1	0.203275
Gohir.A05G135500	Gohir.D04G008100	385	1.8e-17	9	5e-82		Gohir.D04G008100	1	0.229638
Gohir.A05G135500	Gohir.D10G055900	2697	4.7e-230	58	5e-78		Gohir.D10G055900	1	0.240449
Gohir.A05G140200	Gohir.A06G076700	1004	1.1e-76	25	2e-177		Gohir.A06G076700	1	0.115972
Gohir.A05G140200	Gohir.A07G019000	437	6.6e-24	11	6e-179		Gohir.A07G019000	1	0.0779369
Gohir.A05G140200	Gohir.A09G148400	323	1.7e-16	9	4e-100		Gohir.A09G148400	1	0.193648
Gohir.A05G140200	Gohir.A13G190500	397	1.3e-17	9	4e-175		Gohir.A13G190500	1	0.105099
Gohir.A05G140200	Gohir.D03G146600	272	1.7e-11	7	1e-128		Gohir.D03G146600	1	0.120782
Gohir.A05G140200	Gohir.D05G035500	412	9.9e-23	10	5e-180		Gohir.D05G035500	1	0.144239
Gohir.A05G140200	Gohir.D05G142100	137795	0	2776	0		Gohir.D05G142100	1	0.391383
Gohir.A05G140200	Gohir.D06G075700	863	6.9e-63	22	8e-177		Gohir.D06G075700	1	0.116754
Gohir.A05G140200	Gohir.D10G055900	2805	1.3e-228	59	0		Gohir.D10G055900	1	0.176598
Gohir.A05G142300	Gohir.A08G000101	257	3.7e-12	7	3e-64		Gohir.A08G000101	1	0.248327
Gohir.A05G142300	Gohir.D01G206900	254	1.6e-10	7	4e-67		Gohir.D01G206900	1	0.235124
Gohir.A05G142300	Gohir.D08G009100	260	4e-12	7	5e-64		Gohir.D08G009100	1	0.269464
Gohir.A05G142300	Gohir.D10G055900	315	3.3e-15	8	3e-48		Gohir.D10G055900	1	0.313742
Gohir.A05G142300	Gohir.D10G212300	266	3.1e-11	7	3e-53		Gohir.D10G212300	1	0.246812
Gohir.A05G158600	Gohir.D01G020200	390	2.9e-21	10	7e-40		Gohir.D01G020200	1	0.348478
Gohir.A05G160200	Gohir.A05G364700	260	1e-12	8	5e-61		Gohir.A05G364700	1	0.195672
Gohir.A05G160200	Gohir.D13G068300	496	1.3e-35	13	9e-61		Gohir.D13G068300	1	0.251301
Gohir.A05G161300	Gohir.A13G072300	256	8.5e-13	7	6e-26		Gohir.A13G072300	1	0.379801
Gohir.A05G180300	Gohir.A05G364700	279	1e-13	8	1e-36		Gohir.A05G364700	1	0.291179
Gohir.A05G180300	Gohir.A06G147500	409	3.6e-24	11	6e-38		Gohir.A06G147500	1	0.297099
Gohir.A05G180300	Gohir.A09G148400	289	1.8e-13	8	6e-38		Gohir.A09G148400	1	0.309145
Gohir.A05G180300	Gohir.D04G008100	274	2e-14	8	5e-42		Gohir.D04G008100	1	0.270112
Gohir.A05G198000	Gohir.D03G125400	260	8.9e-13	7	2e-59		Gohir.D03G125400	1	0.253297
Gohir.A05G203900	Gohir.A12G166000	312	1.1e-14	8	2e-72		Gohir.A12G166000	1	0.197728
Gohir.A05G203900	Gohir.D12G169400	301	1.1e-14	8	2e-73		Gohir.D12G169400	1	0.218964
Gohir.A05G206266	Gohir.A08G000101	378	1.2e-23	11	3e-12		Gohir.A08G000101	1	0.367749
Gohir.A05G206266	Gohir.D05G015700	288	2.3e-14	8	1e-13		Gohir.D05G015700	1	0.299589
Gohir.A05G261900	Gohir.A06G076700	291	1.8e-15	8	2e-72		Gohir.A06G076700	1	0.210428
Gohir.A05G261900	Gohir.D06G075700	252	1.2e-11	7	4e-72		Gohir.D06G075700	1	0.215629
Gohir.A05G265500	Gohir.D13G235200	290	1.5e-13	8	7e-48		Gohir.D13G235200	1	0.323643
Gohir.A05G272300	Gohir.D13G072400	274	5.5e-14	8	5e-49		Gohir.D13G072400	1	0.236924
Gohir.A05G272400	Gohir.A13G227264	258	1.3e-10	7	1e-62		Gohir.A13G227264	1	0.298198
Gohir.A05G272400	Gohir.D02G100700	288	5.7e-14	8	4e-54		Gohir.D02G100700	1	0.272009
Gohir.A05G272400	Gohir.D10G055900	267	1e-13	8	2e-56		Gohir.D10G055900	1	0.285197
Gohir.A05G272400	Gohir.D13G232800	259	1e-10	7	2e-63		Gohir.D13G232800	1	0.301131
Gohir.A05G294900	Gohir.A09G148400	374	2.7e-18	9	0		Gohir.A09G148400	1	0.109329
Gohir.A05G294900	Gohir.A10G204300	1657	1.9e-145	40	0		Gohir.A10G204300	1	0.114525
Gohir.A05G294900	Gohir.A13G227248	274	7.3e-13	7	5e-160		Gohir.A13G227248	1	0.079607
Gohir.A05G294900	Gohir.D10G212300	1279	7.7e-105	31	0		Gohir.D10G212300	1	0.107255
Gohir.A05G295000	Gohir.A10G208100	258	3.2e-11	7	1e-24		Gohir.A10G208100	1	0.353666
Gohir.A05G295000	Gohir.A13G227264	274	7.3e-13	7	1e-22		Gohir.A13G227264	1	0.456482
Gohir.A05G297000	Gohir.D13G235200	278	2.4e-11	7	3e-38		Gohir.D13G235200	1	0.337846
Gohir.A05G299000	Gohir.A05G352400	421	1.8e-21	10	4e-68	Gohir.A05G299000		1	0.143326
Gohir.A05G299000	Gohir.A05G390500	271	2.1e-15	8	3e-136	Gohir.A05G299000		1	0.0874324
Gohir.A05G299000	Gohir.A06G189550	289	1.3e-11	7	1e-67	Gohir.A05G299000		1	0.1957
Gohir.A05G299000	Gohir.A08G194800	292	1.8e-15	8	5e-70	Gohir.A05G299000		1	0.207724
Gohir.A05G299000	Gohir.A09G153700	374	2.7e-18	9	3e-61	Gohir.A05G299000		1	0.304624
Gohir.A05G299000	Gohir.A09G155800	280	1.7e-14	8	1e-110	Gohir.A05G299000		1	0.166086
Gohir.A05G299000	Gohir.A10G206000	258	3.2e-11	7	1e-38	Gohir.A05G299000		1	0.283236
Gohir.A05G299000	Gohir.A10G208020	1657	1.9e-145	40	5e-27	Gohir.A05G299000		1	0.183202
Gohir.A05G299000	Gohir.A10G234166	261	5.2e-12	7	1e-45	Gohir.A05G299000		1	0.30892
Gohir.A05G299000	Gohir.A11G169100	257	5.4e-11	7	3e-68	Gohir.A05G299000		1	0.240026
Gohir.A05G299000	Gohir.A11G278600	316	3e-14	8	4e-52	Gohir.A05G299000		1	0.242799
Gohir.A05G299000	Gohir.A11G296200	345	2.2e-19	10	1e-59	Gohir.A05G299000		1	0.25558
Gohir.A05G299000	Gohir.A13G229600	274	7.3e-13	7	0	Gohir.A05G299000		1	0.075867
Gohir.A05G299000	Gohir.D01G206900	437	9.1e-29	11	0	Gohir.A05G299000	Gohir.D01G206900	2	0.0489278
Gohir.A05G299000	Gohir.D04G060466	460	6.4e-24	11	2e-72	Gohir.A05G299000		1	0.203498
Gohir.A05G299000	Gohir.D05G298700	137795	0	2776	0	Gohir.A05G299000	Gohir.D05G298700	2	0.445707
Gohir.A05G299000	Gohir.D08G118200	270	6.7e-13	7	7e-46	Gohir.A05G299000		1	0.290101
Gohir.A05G299000	Gohir.D08G212500	291	2.8e-15	8	6e-72	Gohir.A05G299000		1	0.196096
Gohir.A05G299000	Gohir.D09G149400	373	4.1e-18	9	3e-59	Gohir.A05G299000		1	0.301398
Gohir.A05G299000	Gohir.D10G216400	1279	7.7e-105	31	0	Gohir.A05G299000		1	0.0738247
Gohir.A05G299000	Gohir.D10G227350	370	6.7e-20	10	8e-38	Gohir.A05G299000		1	0.292635
Gohir.A05G299000	Gohir.D11G306000	334	1.7e-19	9	8e-73	Gohir.A05G299000		1	0.236488
Gohir.A05G299000	Gohir.D12G176400	263	8.5e-14	8	1e-89	Gohir.A05G299000		1	0.161869
Gohir.A05G299000	Gohir.D13G232700	278	2.4e-11	7	9e-84	Gohir.A05G299000	Gohir.D13G232700	2	0.224234
Gohir.A05G309200	Gohir.A10G014000	319	1.8e-15	8	2e-48		Gohir.A10G014000	1	0.24232
Gohir.A05G309450	Gohir.D11G073300	331	8.6e-20	9	3e-31		Gohir.D11G073300	1	0.225112
Gohir.A05G309450	Gohir.D13G072400	294	9.5e-13	7	3e-33		Gohir.D13G072400	1	0.231101
Gohir.A05G314433	Gohir.D01G020200	315	2.9e-14	8	1e-22		Gohir.D01G020200	1	0.323061
Gohir.A05G327100	Gohir.A05G364700	254	5.1e-11	7	6e-56		Gohir.A05G364700	1	0.231235
Gohir.A05G327100	Gohir.A10G014000	250	9.2e-12	7	8e-63		Gohir.A10G014000	1	0.222668
Gohir.A05G339400	Gohir.D12G214600	276	2.1e-11	7	3e-36		Gohir.D12G214600	1	0.329107
Gohir.A05G345806	Gohir.D01G206900	283	5.1e-14	7	1e-73		Gohir.D01G206900	1	0.189146
Gohir.A05G349200	Gohir.A05G364700	281	7.3e-18	8	2e-156		Gohir.A05G364700	1	0.0979734
Gohir.A05G349200	Gohir.A10G219900	976	1.3e-69	22	0		Gohir.A10G219900	1	0.108431
Gohir.A05G349200	Gohir.A13G227248	366	2.3e-17	9	3e-96		Gohir.A13G227248	1	0.159905
Gohir.A05G349200	Gohir.D03G125400	273	3.2e-12	7	0		Gohir.D03G125400	1	0.0347047
Gohir.A05G349200	Gohir.D13G232700	366	1.8e-17	9	1e-95		Gohir.D13G232700	1	0.157066
Gohir.A05G352400	Gohir.A10G208100	259	1.3e-11	6	1e-70		Gohir.A10G208100	1	0.17067
Gohir.A05G352400	Gohir.A11G062700	1172	2.6e-92	28	7e-71		Gohir.A11G062700	1	0.257543
Gohir.A05G352400	Gohir.D05G298700	446	1.7e-28	11	1e-68		Gohir.D05G298700	1	0.173089
Gohir.A05G352400	Gohir.D13G235200	366	1.8e-17	9	6e-69		Gohir.D13G235200	1	0.247767
Gohir.A05G364700	Gohir.A09G021400	313	9.6e-15	8	0	Gohir.A05G364700		1	0.126248
Gohir.A05G364700	Gohir.A09G154100	266	1.3e-10	7	1e-59	Gohir.A05G364700		1	0.294131
Gohir.A05G364700	Gohir.A10G150500	250	1.3e-11	7	3e-68	Gohir.A05G364700		1	0.321947
Gohir.A05G364700	Gohir.A11G068500	259	5.7e-14	8	6e-46	Gohir.A05G364700		1	0.302717
Gohir.A05G364700	Gohir.A11G069300	1172	2.6e-92	28	0	Gohir.A05G364700		1	0.0891193
Gohir.A05G364700	Gohir.A12G120800	256	6.8e-11	7	6e-70	Gohir.A05G364700		1	0.187936
Gohir.A05G364700	Gohir.A12G166000	453	2.8e-27	12	2e-140	Gohir.A05G364700	Gohir.A12G166000	2	0.0922618
Gohir.A05G364700	Gohir.A13G072266	633	4.5e-36	14	4e-90	Gohir.A05G364700		1	0.212973
Gohir.A05G364700	Gohir.D01G199533	294	1.6e-12	7	1e-30	Gohir.A05G364700		1	0.309539
Gohir.A05G364700	Gohir.D02G100700	293	1.8e-14	8	2e-134	Gohir.A05G364700	Gohir.D02G100700	2	0.121213
Gohir.A05G364700	Gohir.D04G050100	26149	0	531	0	Gohir.A05G364700	Gohir.D04G050100	2	0.0927804
Gohir.A05G364700	Gohir.D04G089100	367	1.9e-16	9	2e-67	Gohir.A05G364700		1	0.233609
Gohir.A05G364700	Gohir.D04G111700	275	5.3e-13	8	3e-109	Gohir.A05G364700		1	0.189577
Gohir.A05G364700	Gohir.D04G121633	251	4.1e-08	6	5e-119	Gohir.A05G364700		1	0.0780321
Gohir.A05G364700	Gohir.D05G052100	342	3.9e-17	9	3e-59	Gohir.A05G364700		1	0.235102
Gohir.A05G364700	Gohir.D05G253800	259	4.2e-12	7	6e-58	Gohir.A05G364700		1	0.294521
Gohir.A05G364700	Gohir.D07G223400	306	2.6e-13	8	7e-43	Gohir.A05G364700		1	0.327409
Gohir.A05G364700	Gohir.D09G151300	303	6.3e-13	8	5e-158	Gohir.A05G364700		1	0.0939606
Gohir.A05G364700	Gohir.D10G113700	268	1.9e-11	7	9e-63	Gohir.A05G364700		1	0.258363
Gohir.A05G364700	Gohir.D11G072500	263	4.3e-14	8	2e-45	Gohir.A05G364700		1	0.29811
Gohir.A05G364700	Gohir.D11G073300	1016	3.1e-78	25	0	Gohir.A05G364700	Gohir.D11G073300	2	0.08585
Gohir.A05G364700	Gohir.D11G109701	287	7e-12	7	3e-56	Gohir.A05G364700		1	0.277176
Gohir.A05G364700	Gohir.D12G038400	281	2.5e-10	7	6e-34	Gohir.A05G364700		1	0.303602
Gohir.A05G364700	Gohir.D12G112600	306	3e-16	9	2e-36	Gohir.A05G364700		1	0.281329
Gohir.A05G364700	Gohir.D12G124600	341	2.1e-17	9	2e-69	Gohir.A05G364700		1	0.180151
Gohir.A05G364700	Gohir.D12G169400	383	3.7e-21	10	2e-141	Gohir.A05G364700	Gohir.D12G169400	2	0.113164
Gohir.A05G364700	Gohir.D13G072300	1048	3e-74	24	2e-94	Gohir.A05G364700		1	0.209306
Gohir.A05G379800	Gohir.D01G089900	255	1e-11	7	8e-79		Gohir.D01G089900	1	0.220718
Gohir.A05G380950	Gohir.A12G166000	294	1.8e-13	8	1e-68		Gohir.A12G166000	1	0.228667
Gohir.A05G380950	Gohir.D01G206900	265	3.7e-14	8	7e-74		Gohir.D01G206900	1	0.221077
Gohir.A05G380950	Gohir.D02G164900	269	2.1e-12	7	9e-68		Gohir.D02G164900	1	0.242887
Gohir.A05G380950	Gohir.D13G235200	293	6.3e-14	8	8e-74		Gohir.D13G235200	1	0.262394
Gohir.A05G390500	Gohir.D13G235200	280	2.5e-15	8	6e-127		Gohir.D13G235200	1	0.112495
Gohir.A05G406800	Gohir.A08G015600	332	5.5e-17	9	1e-38		Gohir.A08G015600	1	0.332862
Gohir.A05G406800	Gohir.D11G079000	273	1.3e-10	7	1e-40		Gohir.D11G079000	1	0.371784
Gohir.A05G406800	Gohir.D13G072400	361	1.9e-21	10	7e-38		Gohir.D13G072400	1	0.297048
Gohir.A05G407500	Gohir.A09G062200	380	1.8e-20	10	4e-98		Gohir.A09G062200	1	0.163604
Gohir.A05G407500	Gohir.A13G227248	257	8.1e-11	7	2e-104		Gohir.A13G227248	1	0.149231
Gohir.A05G407500	Gohir.D04G008100	26149	0	531	0		Gohir.D04G008100	1	0.113196
Gohir.A05G407500	Gohir.D04G050100	285	3.2e-13	8	7e-145		Gohir.D04G050100	1	0.0817148
Gohir.A05G407500	Gohir.D13G232700	253	5.5e-11	7	2e-101		Gohir.D13G232700	1	0.142385
Gohir.A05G412100	Gohir.D13G235200	253	5.5e-11	7	2e-24		Gohir.D13G235200	1	0.432
Gohir.A05G415401	Gohir.D05G015700	275	3e-13	8	3e-36		Gohir.D05G015700	1	0.401815
Gohir.A06G028300	Gohir.A09G062200	287	4.1e-15	8	4e-17		Gohir.A09G062200	1	0.162184
Gohir.A06G063100	Gohir.A10G219900	261	1.3e-11	7	9e-72		Gohir.A10G219900	1	0.204985
Gohir.A06G063100	Gohir.A13G190500	645	4.4e-47	16	2e-83		Gohir.A13G190500	1	0.246931
Gohir.A06G069800	Gohir.D05G015700	265	1.1e-11	7	7e-51		Gohir.D05G015700	1	0.286597
Gohir.A06G069800	Gohir.D05G142100	353	1.5e-20	10	7e-50		Gohir.D05G142100	1	0.233599
Gohir.A06G071300	Gohir.D04G008100	369	3.9e-18	9	4e-72		Gohir.D04G008100	1	0.185729
Gohir.A06G073800	Gohir.A13G227264	254	6.8e-11	7	3e-39		Gohir.A13G227264	1	0.345948
Gohir.A06G076700	Gohir.A06G080300	381	7.5e-23	10	0	Gohir.A06G076700		1	0.101967
Gohir.A06G076700	Gohir.A07G019000	776	1.3e-54	19	0	Gohir.A06G076700	Gohir.A07G019000	2	0.0586069
Gohir.A06G076700	Gohir.A07G142200	375	7.7e-25	10	2e-33	Gohir.A06G076700		1	0.329496
Gohir.A06G076700	Gohir.A10G053900	453	1.1e-22	10	5e-165	Gohir.A06G076700		1	0.092374
Gohir.A06G076700	Gohir.A10G129400	322	4.3e-17	9	1e-68	Gohir.A06G076700		1	0.247911
Gohir.A06G076700	Gohir.A13G190500	1274	1.1e-91	28	0	Gohir.A06G076700	Gohir.A13G190500	2	0.101581
Gohir.A06G076700	Gohir.A13G229600	254	6.8e-11	7	4e-110	Gohir.A06G076700		1	0.148431
Gohir.A06G076700	Gohir.D02G218300	293	8e-17	9	2e-66	Gohir.A06G076700		1	0.266844
Gohir.A06G076700	Gohir.D05G035500	8773	0	188	0	Gohir.A06G076700	Gohir.D05G035500	2	0.126111
Gohir.A06G076700	Gohir.D05G142100	1006	2.5e-77	25	5e-177	Gohir.A06G076700	Gohir.D05G142100	2	0.127946
Gohir.A06G076700	Gohir.D06G075700	47297	0	960	0	Gohir.A06G076700	Gohir.D06G075700	2	0.798833
Gohir.A06G076700	Gohir.D07G018800	713	1.3e-46	17	0	Gohir.A06G076700		1	0.0554896
Gohir.A06G076700	Gohir.D10G055900	450	6.2e-22	10	0	Gohir.A06G076700	Gohir.D10G055900	2	0.0870696
Gohir.A06G076700	Gohir.D11G178900	286	7.5e-14	8	1e-61	Gohir.A06G076700		1	0.325637
Gohir.A06G076700	Gohir.D12G028000	281	5.6e-17	8	4e-71	Gohir.A06G076700		1	0.242645
Gohir.A06G076700	Gohir.D13G196360	1145	2e-85	26	0	Gohir.A06G076700		1	0.122753
Gohir.A06G080300	Gohir.D06G075700	310	8.9e-17	8	0		Gohir.D06G075700	1	0.0883498
Gohir.A06G085700	Gohir.A07G019000	346	2.5e-18	9	6e-49		Gohir.A07G019000	1	0.284089
Gohir.A06G085700	Gohir.D05G035500	328	1.4e-14	8	3e-50		Gohir.D05G035500	1	0.272471
Gohir.A06G085700	Gohir.D10G055900	306	1e-15	9	4e-51		Gohir.D10G055900	1	0.293206
Gohir.A06G089700	Gohir.A09G148400	340	3.6e-18	9	1e-34		Gohir.A09G148400	1	0.210952
Gohir.A06G095300	Gohir.A08G028600	252	3.6e-08	6	2e-61		Gohir.A08G028600	1	0.230374
Gohir.A06G095300	Gohir.D05G035500	268	2.7e-13	8	2e-77		Gohir.D05G035500	1	0.259844
Gohir.A06G109300	Gohir.A06G147500	323	1.9e-20	9	2e-67		Gohir.A06G147500	1	0.186784
Gohir.A06G109300	Gohir.A10G161100	285	2.1e-14	8	2e-64		Gohir.A10G161100	1	0.214354
Gohir.A06G109300	Gohir.D02G164900	328	3.1e-17	9	3e-65		Gohir.D02G164900	1	0.205541
Gohir.A06G113500	Gohir.A08G015600	390	5.3e-24	11	4e-55		Gohir.A08G015600	1	0.281396
Gohir.A06G113500	Gohir.D07G041700	250	2.6e-12	7	2e-57		Gohir.D07G041700	1	0.25206
Gohir.A06G126000	Gohir.A12G166000	392	2.7e-23	11	3e-71		Gohir.A12G166000	1	0.251555
Gohir.A06G126000	Gohir.D12G169400	265	1.7e-11	7	6e-72		Gohir.D12G169400	1	0.23994
Gohir.A06G127600	Gohir.D13G068300	256	6.8e-11	7	5e-79		Gohir.D13G068300	1	0.212775
Gohir.A06G127600	Gohir.D13G232700	289	4.5e-14	7	9e-59		Gohir.D13G232700	1	0.2538
Gohir.A06G127800	Gohir.D13G232800	289	4.5e-14	7	1e-66		Gohir.D13G232800	1	0.240052
Gohir.A06G132200	Gohir.D13G235200	289	4.5e-14	7	3e-25		Gohir.D13G235200	1	0.362513
Gohir.A06G142200	Gohir.D10G212300	258	5.4e-13	7	3e-60		Gohir.D10G212300	1	0.238446
Gohir.A06G147500	Gohir.A07G019000	304	2.2e-17	9	2e-103	Gohir.A06G147500	Gohir.A07G019000	2	0.138453
Gohir.A06G147500	Gohir.A07G117800	270	1.2e-11	7	7e-44	Gohir.A06G147500		1	0.218862
Gohir.A06G147500	Gohir.A08G015600	255	1.7e-12	6	5e-96	Gohir.A06G147500	Gohir.A08G015600	2	0.170258
Gohir.A06G147500	Gohir.A09G153700	404	1.8e-24	11	6e-64	Gohir.A06G147500		1	0.262126
Gohir.A06G147500	Gohir.A10G014000	1656	2.1e-128	36	0	Gohir.A06G147500	Gohir.A10G014000	2	0.144119
Gohir.A06G147500	Gohir.A10G124300	256	2.1e-10	6	5e-58	Gohir.A06G147500		1	0.318216
Gohir.A06G147500	Gohir.A11G064200	289	4.8e-16	8	8e-45	Gohir.A06G147500		1	0.288741
Gohir.A06G147500	Gohir.A11G153875	294	3.9e-15	8	2e-62	Gohir.A06G147500		1	0.228074
Gohir.A06G147500	Gohir.A11G155966	487	2.4e-32	13	1e-47	Gohir.A06G147500		1	0.3367
Gohir.A06G147500	Gohir.A12G123900	265	1.6e-12	7	2e-98	Gohir.A06G147500		1	0.155588
Gohir.A06G147500	Gohir.D01G065400	416	2.2e-19	10	2e-136	Gohir.A06G147500		1	0.0676821
Gohir.A06G147500	Gohir.D01G213100	257	5.8e-11	7	2e-35	Gohir.A06G147500		1	0.375756
Gohir.A06G147500	Gohir.D05G095600	286	2.5e-15	8	7e-83	Gohir.A06G147500		1	0.192962
Gohir.A06G147500	Gohir.D05G104600	301	4e-14	8	6e-62	Gohir.A06G147500		1	0.262125
Gohir.A06G147500	Gohir.D06G153300	31711	0	643	0	Gohir.A06G147500		1	0.379034
Gohir.A06G147500	Gohir.D07G018800	303	1.6e-17	9	1e-101	Gohir.A06G147500		1	0.147871
Gohir.A06G147500	Gohir.D09G149400	400	3.9e-24	11	7e-63	Gohir.A06G147500		1	0.259462
Gohir.A06G147500	Gohir.D10G014000	1591	1.3e-126	35	0	Gohir.A06G147500		1	0.13406
Gohir.A06G147500	Gohir.D11G068500	287	3.9e-16	8	4e-44	Gohir.A06G147500		1	0.288752
Gohir.A06G147500	Gohir.D13G068300	272	1.8e-12	7	3e-111	Gohir.A06G147500	Gohir.D13G068300	2	0.139901
Gohir.A06G150700	Gohir.D11G073300	287	3.9e-16	8	2e-65		Gohir.D11G073300	1	0.245986
Gohir.A06G182300	Gohir.A09G062200	300	2.1e-17	9	4e-64		Gohir.A09G062200	1	0.164999
Gohir.A06G182300	Gohir.A10G014000	280	1.5e-11	7	1e-65		Gohir.A10G014000	1	0.233373
Gohir.A06G183400	Gohir.A08G015600	313	4.1e-17	9	2e-68		Gohir.A08G015600	1	0.240833
Gohir.A06G183400	Gohir.D08G162300	370	2.5e-24	11	3e-53		Gohir.D08G162300	1	0.228492
Gohir.A06G185100	Gohir.A09G148400	269	9.8e-12	7	5e-72		Gohir.A09G148400	1	0.235506
Gohir.A06G185100	Gohir.A12G166000	250	5.9e-13	7	2e-70		Gohir.A12G166000	1	0.275001
Gohir.A06G185100	Gohir.D09G061100	305	1.5e-14	8	2e-74		Gohir.D09G061100	1	0.221513
Gohir.A06G189550	Gohir.A10G204300	265	2.1e-10	7	1e-64		Gohir.A10G204300	1	0.206335
Gohir.A06G189550	Gohir.A10G219900	262	1e-10	7	1e-63		Gohir.A10G219900	1	0.237137
Gohir.A06G189550	Gohir.D04G008100	302	2.1e-14	8	2e-63		Gohir.D04G008100	1	0.300351
Gohir.A06G189550	Gohir.D10G212300	261	1.9e-10	7	6e-65		Gohir.D10G212300	1	0.194326
Gohir.A07G005900	Gohir.A10G204300	296	3.2e-12	7	2e-71		Gohir.A10G204300	1	0.25277
Gohir.A07G005900	Gohir.D10G212300	281	9.7e-11	7	6e-72		Gohir.D10G212300	1	0.249139
Gohir.A07G011500	Gohir.A13G190500	666	3.3e-46	18	2e-84		Gohir.A13G190500	1	0.231075
Gohir.A07G011500	Gohir.D07G041700	266	5.9e-12	7	7e-93		Gohir.D07G041700	1	0.179939
Gohir.A07G019000	Gohir.A08G097400	306	3.1e-17	9	2e-15	Gohir.A07G019000		1	0.373274
Gohir.A07G019000	Gohir.A09G210200	282	2.5e-14	8	1e-67	Gohir.A07G019000		1	0.205223
Gohir.A07G019000	Gohir.A10G053900	459	7e-31	13	6e-169	Gohir.A07G019000		1	0.0816113
Gohir.A07G019000	Gohir.A11G029400	269	1.8e-12	7	7e-105	Gohir.A07G019000		1	0.13019
Gohir.A07G019000	Gohir.A11G083100	275	5.2e-14	8	2e-28	Gohir.A07G019000		1	0.282977
Gohir.A07G019000	Gohir.A11G252100	311	6.1e-15	8	5e-42	Gohir.A07G019000		1	0.197555
Gohir.A07G019000	Gohir.A12G120800	261	3.4e-11	7	8e-69	Gohir.A07G019000		1	0.176509
Gohir.A07G019000	Gohir.A13G190500	514	2.1e-28	12	0	Gohir.A07G019000	Gohir.A13G190500	2	0.06241
Gohir.A07G019000	Gohir.A13G229600	261	1.4e-10	7	2e-107	Gohir.A07G019000		1	0.172633
Gohir.A07G019000	Gohir.D04G034500	253	1.1e-10	7	1e-61	Gohir.A07G019000		1	0.233445
Gohir.A07G019000	Gohir.D05G035500	1200	8e-93	30	0	Gohir.A07G019000	Gohir.D05G035500	2	0.0574057
Gohir.A07G019000	Gohir.D05G142100	434	3.8e-24	11	1e-179	Gohir.A07G019000	Gohir.D05G142100	2	0.0760439
Gohir.A07G019000	Gohir.D06G075700	678	5.1e-46	17	0	Gohir.A07G019000	Gohir.D06G075700	2	0.0594271
Gohir.A07G019000	Gohir.D06G079800	352	4.3e-18	9	0	Gohir.A07G019000		1	0.0820028
Gohir.A07G019000	Gohir.D06G097900	259	5.8e-11	7	2e-47	Gohir.A07G019000		1	0.263436
Gohir.A07G019000	Gohir.D07G018800	69904	0	1411	0	Gohir.A07G019000		1	0.423629
Gohir.A07G019000	Gohir.D07G146300	285	1.3e-14	8	5e-69	Gohir.A07G019000		1	0.262423
Gohir.A07G019000	Gohir.D09G130800	315	1.9e-17	9	1e-65	Gohir.A07G019000		1	0.233226
Gohir.A07G019000	Gohir.D09G144200	283	1.4e-13	8	1e-108	Gohir.A07G019000		1	0.173879
Gohir.A07G019000	Gohir.D10G055900	523	1.2e-31	13	0	Gohir.A07G019000	Gohir.D10G055900	2	0.0771566
Gohir.A07G019000	Gohir.D12G124600	348	5.2e-19	10	6e-68	Gohir.A07G019000		1	0.174879
Gohir.A07G019000	Gohir.D12G214600	251	5.1e-11	7	5e-108	Gohir.A07G019000	Gohir.D12G214600	2	0.143191
Gohir.A07G019000	Gohir.D13G196360	463	7.9e-26	11	0	Gohir.A07G019000		1	0.0656431
Gohir.A07G019000	Gohir.D13G235200	254	1.9e-10	7	7e-107	Gohir.A07G019000	Gohir.D13G235200	2	0.170081
Gohir.A07G025240	Gohir.D01G020200	250	3.2e-10	7	1e-50		Gohir.D01G020200	1	0.271078
Gohir.A07G025240	Gohir.D09G039700	265	3e-13	8	2e-48		Gohir.D09G039700	1	0.252482
Gohir.A07G030800	Gohir.A13G207300	376	2.1e-19	10	1e-71		Gohir.A13G207300	1	0.249243
Gohir.A07G030800	Gohir.D05G015700	343	1.4e-17	9	4e-67		Gohir.D05G015700	1	0.24969
Gohir.A07G037600	Gohir.D05G015700	569	3.8e-30	13	0		Gohir.D05G015700	1	0.0907721
Gohir.A07G037600	Gohir.D07G041700	69904	0	1411	0		Gohir.D07G041700	1	0.168345
Gohir.A07G076600	Gohir.A13G072300	322	3e-19	8	5e-57		Gohir.A13G072300	1	0.34035
Gohir.A07G079425	Gohir.A10G014000	255	1.5e-11	7	2e-68		Gohir.A10G014000	1	0.300767
Gohir.A07G095000	Gohir.D13G235200	587	3.9e-32	13	9e-65		Gohir.D13G235200	1	0.265148
Gohir.A07G102100	Gohir.D01G206900	314	4.1e-15	8	4e-16		Gohir.D01G206900	1	0.282096
Gohir.A07G113700	Gohir.D01G206900	378	1.2e-18	10	4e-23		Gohir.D01G206900	1	0.313431
Gohir.A07G129000	Gohir.A09G148400	310	3.9e-16	9	4e-82		Gohir.A09G148400	1	0.23383
Gohir.A07G129000	Gohir.D13G068300	370	3.3e-20	10	1e-93		Gohir.D13G068300	1	0.193363
Gohir.A07G131200	Gohir.A09G062200	262	6.4e-13	7	4e-78		Gohir.A09G062200	1	0.153519
Gohir.A07G131200	Gohir.A10G208100	280	5.4e-12	7	6e-78		Gohir.A10G208100	1	0.175498
Gohir.A07G131200	Gohir.A11G062700	463	1.1e-25	12	1e-70		Gohir.A11G062700	1	0.256965
Gohir.A07G131200	Gohir.D05G142100	366	1.7e-22	11	8e-66		Gohir.D05G142100	1	0.222237
Gohir.A07G140900	Gohir.A12G166000	376	6.6e-27	12	5e-68		Gohir.A12G166000	1	0.17956
Gohir.A07G140900	Gohir.A13G227248	281	5.4e-14	8	4e-60		Gohir.A13G227248	1	0.331362
Gohir.A07G140900	Gohir.D13G232700	299	8.3e-16	8	1e-56		Gohir.D13G232700	1	0.333156
Gohir.A07G141500	Gohir.D04G008100	337	1.3e-16	9	2e-53		Gohir.D04G008100	1	0.222788
Gohir.A07G141500	Gohir.D13G232800	299	8.3e-16	8	3e-51		Gohir.D13G232800	1	0.245868
Gohir.A07G142200	Gohir.A13G072300	333	7.3e-18	9	4e-39		Gohir.A13G072300	1	0.263181
Gohir.A07G142200	Gohir.A13G227264	281	5.4e-14	8	3e-37		Gohir.A13G227264	1	0.311811
Gohir.A07G142200	Gohir.D02G164900	251	1.2e-10	7	8e-33		Gohir.D02G164900	1	0.293223
Gohir.A07G142200	Gohir.D10G055900	279	4e-14	8	1e-34		Gohir.D10G055900	1	0.344269
Gohir.A07G142200	Gohir.D11G079000	376	4.7e-19	10	2e-36		Gohir.D11G079000	1	0.343611
Gohir.A07G156600	Gohir.A08G015600	269	4.1e-14	8	8e-62		Gohir.A08G015600	1	0.238361
Gohir.A07G180400	Gohir.D13G232800	255	2.2e-12	7	6e-70		Gohir.D13G232800	1	0.219933
Gohir.A07G182333	Gohir.D13G232700	255	2.2e-12	7	5e-55		Gohir.D13G232700	1	0.287379
Gohir.A07G183450	Gohir.A09G148400	270	1.6e-12	7	7e-50		Gohir.A09G148400	1	0.264845
Gohir.A07G216600	Gohir.D02G164900	428	2e-21	10	2e-47		Gohir.D02G164900	1	0.27831
Gohir.A07G223900	Gohir.A13G227248	282	1.1e-13	8	6e-18		Gohir.A13G227248	1	0.398605
Gohir.A08G000101	Gohir.A09G152300	304	4.3e-15	8	5e-66	Gohir.A08G000101		1	0.209381
Gohir.A08G000101	Gohir.A13G229600	561	6.4e-27	12	0	Gohir.A08G000101		1	0.150039
Gohir.A08G000101	Gohir.D01G206900	438	5.7e-24	11	1e-168	Gohir.A08G000101	Gohir.D01G206900	2	0.0762554
Gohir.A08G000101	Gohir.D01G213100	254	5.5e-11	7	2e-30	Gohir.A08G000101		1	0.345208
Gohir.A08G000101	Gohir.D05G095600	263	1.3e-11	7	6e-78	Gohir.A08G000101		1	0.260842
Gohir.A08G000101	Gohir.D05G123800	282	5e-14	8	2e-74	Gohir.A08G000101		1	0.227454
Gohir.A08G000101	Gohir.D05G298700	338	2.7e-16	8	6e-178	Gohir.A08G000101	Gohir.D05G298700	2	0.0686985
Gohir.A08G000101	Gohir.D08G009100	37776	0	763	0	Gohir.A08G000101	Gohir.D08G009100	2	0.249339
Gohir.A08G000101	Gohir.D09G147900	303	6.9e-15	8	1e-65	Gohir.A08G000101		1	0.244668
Gohir.A08G000101	Gohir.D10G235200	271	2.5e-12	7	5e-60	Gohir.A08G000101		1	0.241397
Gohir.A08G000101	Gohir.D13G235200	607	3.3e-30	13	0	Gohir.A08G000101	Gohir.D13G235200	2	0.150798
Gohir.A08G000133	Gohir.A09G148400	275	7.2e-12	7	2e-67		Gohir.A09G148400	1	0.235126
Gohir.A08G000133	Gohir.D01G211700	254	5.5e-11	7	3e-70		Gohir.D01G211700	1	0.21084
Gohir.A08G002400	Gohir.D01G206900	254	5.5e-11	7	6e-52		Gohir.D01G206900	1	0.270127
Gohir.A08G002400	Gohir.D08G009100	269	1.1e-11	7	1e-47		Gohir.D08G009100	1	0.293749
Gohir.A08G015600	Gohir.A09G021400	303	3.8e-16	9	5e-132	Gohir.A08G015600		1	0.138398
Gohir.A08G015600	Gohir.A10G014000	262	7.3e-11	7	1e-102	Gohir.A08G015600	Gohir.A10G014000	2	0.161591
Gohir.A08G015600	Gohir.A10G154400	254	1.5e-11	7	8e-86	Gohir.A08G015600		1	0.216602
Gohir.A08G015600	Gohir.A13G104100	298	9e-16	8	1e-61	Gohir.A08G015600		1	0.230822
Gohir.A08G015600	Gohir.D01G065400	258	3.4e-09	6	6e-84	Gohir.A08G015600		1	0.1146
Gohir.A08G015600	Gohir.D03G035600	265	7.5e-11	7	6e-23	Gohir.A08G015600		1	0.289186
Gohir.A08G015600	Gohir.D04G008800	323	4.2e-17	9	7e-39	Gohir.A08G015600		1	0.297124
Gohir.A08G015600	Gohir.D05G207100	287	2.2e-13	8	7e-73	Gohir.A08G015600		1	0.240337
Gohir.A08G015600	Gohir.D08G025900	37776	0	763	0	Gohir.A08G015600		1	0.221038
Gohir.A08G015600	Gohir.D10G014000	264	9.8e-11	7	1e-98	Gohir.A08G015600		1	0.152587
Gohir.A08G015600	Gohir.D10G115800	278	5.2e-11	7	3e-54	Gohir.A08G015600		1	0.310089
Gohir.A08G015600	Gohir.D13G107400	300	1.2e-15	8	2e-61	Gohir.A08G015600		1	0.23494
Gohir.A08G028600	Gohir.A09G242100	289	8.7e-12	7	2e-61	Gohir.A08G028600		1	0.244138
Gohir.A08G028600	Gohir.A11G029400	410	1.2e-23	11	3e-143	Gohir.A08G028600		1	0.081259
Gohir.A08G028600	Gohir.A11G074300	898	2e-57	20	7e-137	Gohir.A08G028600		1	0.146045
Gohir.A08G028600	Gohir.D04G111700	272	4.7e-12	7	2e-108	Gohir.A08G028600		1	0.142591
Gohir.A08G028600	Gohir.D05G095600	272	3e-13	8	3e-113	Gohir.A08G028600		1	0.152178
Gohir.A08G028600	Gohir.D06G095300	291	4e-11	7	4e-62	Gohir.A08G028600		1	0.22045
Gohir.A08G028600	Gohir.D07G006100	341	3.9e-17	9	1e-59	Gohir.A08G028600		1	0.245061
Gohir.A08G028600	Gohir.D08G039300	37776	0	763	0	Gohir.A08G028600		1	0.494753
Gohir.A08G028600	Gohir.D09G242800	288	9.9e-12	7	7e-53	Gohir.A08G028600		1	0.257759
Gohir.A08G028600	Gohir.D11G027900	312	1.2e-14	8	9e-141	Gohir.A08G028600		1	0.0798789
Gohir.A08G028600	Gohir.D11G079000	750	3.5e-45	17	0	Gohir.A08G028600	Gohir.D11G079000	2	0.18449
Gohir.A08G037500	Gohir.A08G141200	289	3.4e-14	8	3e-48		Gohir.A08G141200	1	0.265011
Gohir.A08G037500	Gohir.D13G091900	367	3e-28	11	3e-70		Gohir.D13G091900	1	0.204373
Gohir.A08G097400	Gohir.D09G039700	464	1.5e-27	11	6e-17		Gohir.D09G039700	1	0.454918
Gohir.A08G109151	Gohir.D12G214600	265	2.5e-11	7	9e-35		Gohir.D12G214600	1	0.302758
Gohir.A08G141200	Gohir.A11G073700	1187	1.7e-83	26	0	Gohir.A08G141200		1	0.167735
Gohir.A08G141200	Gohir.A13G226700	281	4.4e-11	7	5e-49	Gohir.A08G141200		1	0.248124
Gohir.A08G141200	Gohir.D06G190100	255	2.4e-10	7	3e-53	Gohir.A08G141200		1	0.235704
Gohir.A08G141200	Gohir.D08G047800	287	4.8e-14	8	3e-48	Gohir.A08G141200		1	0.261407
Gohir.A08G141200	Gohir.D08G162300	61425	0	1240	0	Gohir.A08G141200	Gohir.D08G162300	2	0.533612
Gohir.A08G141200	Gohir.D11G078400	1183	4.1e-83	26	0	Gohir.A08G141200		1	0.16646
Gohir.A08G141200	Gohir.D13G211826	277	9e-15	8	5e-53	Gohir.A08G141200	Gohir.D13G211826	2	0.325979
Gohir.A08G161700	Gohir.A09G155800	320	3.8e-18	9	5e-114	Gohir.A08G161700		1	0.156332
Gohir.A08G161700	Gohir.A09G162200	250	4e-11	7	2e-35	Gohir.A08G161700		1	0.274957
Gohir.A08G161700	Gohir.A11G029400	769	1.1e-45	17	0	Gohir.A08G161700		1	0.112163
Gohir.A08G161700	Gohir.A11G074300	538	2.2e-32	13	4e-161	Gohir.A08G161700		1	0.0645405
Gohir.A08G161700	Gohir.A11G222300	255	2.4e-16	7	3e-41	Gohir.A08G161700		1	0.347588
Gohir.A08G161700	Gohir.A12G212100	5856	0	124	0	Gohir.A08G161700		1	0.142702
Gohir.A08G161700	Gohir.D03G015300	260	1.2e-10	7	7e-69	Gohir.A08G161700		1	0.221084
Gohir.A08G161700	Gohir.D05G095600	400	9e-26	11	1e-123	Gohir.A08G161700		1	0.14475
Gohir.A08G161700	Gohir.D06G156900	273	1.4e-14	8	7e-63	Gohir.A08G161700		1	0.241921
Gohir.A08G161700	Gohir.D08G181700	61425	0	1240	0	Gohir.A08G161700	Gohir.D08G181700	2	0.284708
Gohir.A08G161700	Gohir.D09G151300	317	9.5e-18	9	1e-112	Gohir.A08G161700		1	0.159156
Gohir.A08G161700	Gohir.D10G250600	273	3.1e-11	7	2e-27	Gohir.A08G161700		1	0.344806
Gohir.A08G161700	Gohir.D11G027900	769	1.5e-45	17	0	Gohir.A08G161700		1	0.124378
Gohir.A08G161700	Gohir.D11G079000	475	1.1e-25	11	0	Gohir.A08G161700	Gohir.D11G079000	2	0.0711391
Gohir.A08G161700	Gohir.D11G249400	375	4.2e-21	10	4e-59	Gohir.A08G161700		1	0.263263
Gohir.A08G161700	Gohir.D12G214600	5809	0	123	0	Gohir.A08G161700	Gohir.D12G214600	2	0.145822
Gohir.A08G184600	Gohir.A13G207300	262	5.8e-12	7	9e-65		Gohir.A13G207300	1	0.253046
Gohir.A08G184600	Gohir.D13G211826	260	9.7e-12	7	9e-65		Gohir.D13G211826	1	0.266495
Gohir.A08G194800	Gohir.A10G208100	352	1e-17	9	9e-69		Gohir.A10G208100	1	0.246818
Gohir.A08G194800	Gohir.D05G298700	298	5.2e-15	8	9e-71		Gohir.D05G298700	1	0.202773
Gohir.A08G194800	Gohir.D11G073300	316	7e-15	8	1e-60		Gohir.D11G073300	1	0.246769
Gohir.A08G194800	Gohir.D13G235200	714	7.7e-42	16	4e-64		Gohir.D13G235200	1	0.266693
Gohir.A08G237900	Gohir.A10G208100	313	2.8e-17	9	4e-63		Gohir.A10G208100	1	0.218714
Gohir.A08G237900	Gohir.D09G103900	302	3.5e-13	8	7e-44		Gohir.D09G103900	1	0.232964
Gohir.A08G237900	Gohir.D13G232800	271	1.7e-10	7	4e-63		Gohir.D13G232800	1	0.240571
Gohir.A08G240200	Gohir.A10G219900	295	5.2e-15	8	3e-40		Gohir.A10G219900	1	0.28132
Gohir.A08G240200	Gohir.D13G235200	271	1.7e-10	7	3e-40		Gohir.D13G235200	1	0.277464
Gohir.A08G241400	Gohir.D05G015700	386	4.9e-21	10	3e-76		Gohir.D05G015700	1	0.174261
Gohir.A09G009300	Gohir.A09G062200	278	2.9e-13	7	2e-53		Gohir.A09G062200	1	0.288814
Gohir.A09G009300	Gohir.A13G207300	264	5.7e-11	7	2e-53		Gohir.A13G207300	1	0.33216
Gohir.A09G017250	Gohir.A12G166000	554	5.8e-33	13	8e-58		Gohir.A12G166000	1	0.2069
Gohir.A09G017250	Gohir.D12G169400	512	5.4e-29	12	1e-56		Gohir.D12G169400	1	0.224086
Gohir.A09G017666	Gohir.A13G072300	478	1.8e-26	11	8e-59		Gohir.A13G072300	1	0.254055
Gohir.A09G017666	Gohir.D13G072400	857	2.8e-63	20	6e-59		Gohir.D13G072400	1	0.257558
Gohir.A09G018766	Gohir.A10G161100	297	2.1e-16	8	6e-47		Gohir.A10G161100	1	0.219179
Gohir.A09G018766	Gohir.D01G211700	262	8.1e-11	7	1e-41		Gohir.D01G211700	1	0.283253
Gohir.A09G021400	Gohir.A10G014000	283	5.8e-14	8	9e-108		Gohir.A10G014000	1	0.127398
Gohir.A09G021400	Gohir.A11G278800	258	1.6e-12	7	4e-102		Gohir.A11G278800	1	0.162492
Gohir.A09G021400	Gohir.D09G103900	375	1.1e-22	11	3e-137		Gohir.D09G103900	1	0.1012
Gohir.A09G021400	Gohir.D11G073300	566	2.6e-31	13	0		Gohir.D11G073300	1	0.0977472
Gohir.A09G025800	Gohir.D01G206900	371	2.7e-20	10	1e-48		Gohir.D01G206900	1	0.21181
Gohir.A09G038400	Gohir.D09G039700	300	1.7e-16	6	0		Gohir.D09G039700	1	0.339723
Gohir.A09G042800	Gohir.D13G072400	278	1.1e-13	7	2e-66		Gohir.D13G072400	1	0.25592
Gohir.A09G061000	Gohir.A10G161100	733	4e-53	18	4e-55		Gohir.A10G161100	1	0.20172
Gohir.A09G062200	Gohir.A09G150000	336	3.5e-18	9	3e-44	Gohir.A09G062200		1	0.211272
Gohir.A09G062200	Gohir.A09G176800	328	1.1e-16	9	1e-65	Gohir.A09G062200		1	0.229795
Gohir.A09G062200	Gohir.A09G240232	416	1.8e-25	11	5e-22	Gohir.A09G062200		1	0.237776
Gohir.A09G062200	Gohir.A10G162100	733	4e-53	18	8e-41	Gohir.A09G062200		1	0.308288
Gohir.A09G062200	Gohir.A11G050100	305	5.2e-18	9	4e-63	Gohir.A09G062200		1	0.238018
Gohir.A09G062200	Gohir.A12G007100	264	7.8e-11	7	3e-65	Gohir.A09G062200		1	0.249989
Gohir.A09G062200	Gohir.A12G120800	259	4.6e-11	7	9e-81	Gohir.A09G062200		1	0.14224
Gohir.A09G062200	Gohir.A12G244100	331	8.5e-22	9	8e-44	Gohir.A09G062200		1	0.349467
Gohir.A09G062200	Gohir.A12G255600	273	2.4e-11	7	5e-60	Gohir.A09G062200		1	0.258872
Gohir.A09G062200	Gohir.A13G087500	278	1.8e-15	8	2e-85	Gohir.A09G062200		1	0.0875583
Gohir.A09G062200	Gohir.D04G008100	310	9.6e-15	8	4e-98	Gohir.A09G062200	Gohir.D04G008100	2	0.1613
Gohir.A09G062200	Gohir.D04G153700	465	1.5e-34	13	6e-72	Gohir.A09G062200		1	0.18811
Gohir.A09G062200	Gohir.D05G056500	294	3.5e-14	8	4e-58	Gohir.A09G062200		1	0.268202
Gohir.A09G062200	Gohir.D06G052100	303	5.8e-16	9	3e-56	Gohir.A09G062200		1	0.244712
Gohir.A09G062200	Gohir.D06G123450	312	8.1e-15	8	1e-06	Gohir.A09G062200		1	0.302989
Gohir.A09G062200	Gohir.D06G189200	255	2.3e-10	7	3e-63	Gohir.A09G062200		1	0.198136
Gohir.A09G062200	Gohir.D09G061100	36891	0	750	0	Gohir.A09G062200	Gohir.D09G061100	2	0.187045
Gohir.A09G062200	Gohir.D09G145900	354	4.3e-21	10	7e-44	Gohir.A09G062200		1	0.198008
Gohir.A09G062200	Gohir.D09G241000	416	4.5e-25	11	4e-42	Gohir.A09G062200		1	0.33703
Gohir.A09G062200	Gohir.D10G167500	761	6.2e-62	20	0	Gohir.A09G062200		1	0.127516
Gohir.A09G062200	Gohir.D11G053500	280	3e-15	8	8e-70	Gohir.A09G062200		1	0.205379
Gohir.A09G062200	Gohir.D11G093300	256	6.9e-13	7	2e-40	Gohir.A09G062200		1	0.291333
Gohir.A09G062200	Gohir.D12G006500	274	1.6e-10	7	8e-64	Gohir.A09G062200		1	0.277455
Gohir.A09G062200	Gohir.D12G124600	275	4.2e-11	7	1e-80	Gohir.A09G062200		1	0.139571
Gohir.A09G062200	Gohir.D12G246200	341	1.7e-22	9	5e-34	Gohir.A09G062200		1	0.151828
Gohir.A09G062200	Gohir.D12G257000	274	2e-11	7	9e-61	Gohir.A09G062200		1	0.249384
Gohir.A09G074400	Gohir.D11G073300	293	4.4e-13	8	1e-27		Gohir.D11G073300	1	0.433024
Gohir.A09G074400	Gohir.D13G068300	251	4.8e-12	7	5e-25		Gohir.D13G068300	1	0.541805
Gohir.A09G107100	Gohir.D05G074900	389	2e-22	10	0	Gohir.A09G107100		1	0.157123
Gohir.A09G107100	Gohir.D09G103900	13573	0	274	0	Gohir.A09G107100	Gohir.D09G103900	2	0.492362
Gohir.A09G126900	Gohir.D11G079000	313	7.9e-15	8	7e-53		Gohir.D11G079000	1	0.310584
Gohir.A09G128400	Gohir.A13G072300	268	8.3e-14	7	3e-62		Gohir.A13G072300	1	0.247688
Gohir.A09G128400	Gohir.D13G072400	344	1.7e-18	9	3e-62		Gohir.D13G072400	1	0.234162
Gohir.A09G148400	Gohir.A09G169800	301	1.8e-14	8	5e-35	Gohir.A09G148400		1	0.249749
Gohir.A09G148400	Gohir.A10G011100	332	6.3e-16	9	1e-67	Gohir.A09G148400		1	0.25718
Gohir.A09G148400	Gohir.A10G048100	271	2.7e-10	7	3e-65	Gohir.A09G148400		1	0.224338
Gohir.A09G148400	Gohir.A10G153100	303	6.6e-17	9	3e-68	Gohir.A09G148400		1	0.257342
Gohir.A09G148400	Gohir.A10G204300	695	8.9e-44	17	0	Gohir.A09G148400	Gohir.A10G204300	2	0.0799698
Gohir.A09G148400	Gohir.A11G029400	294	2e-15	8	1e-130	Gohir.A09G148400		1	0.124662
Gohir.A09G148400	Gohir.A11G062700	262	3.3e-13	8	5e-86	Gohir.A09G148400	Gohir.A11G062700	2	0.243359
Gohir.A09G148400	Gohir.A11G165500	307	1.3e-14	8	4e-59	Gohir.A09G148400		1	0.212256
Gohir.A09G148400	Gohir.A12G013400	297	2.4e-14	8	4e-101	Gohir.A09G148400		1	0.186406
Gohir.A09G148400	Gohir.A12G054600	293	2.5e-13	8	3e-59	Gohir.A09G148400		1	0.222144
Gohir.A09G148400	Gohir.A12G107400	333	3.6e-18	9	6e-75	Gohir.A09G148400		1	0.22542
Gohir.A09G148400	Gohir.A12G154100	307	4.3e-17	9	1e-61	Gohir.A09G148400		1	0.263884
Gohir.A09G148400	Gohir.A13G227248	265	5.2e-08	6	3e-154	Gohir.A09G148400	Gohir.A13G227248	2	0.107811
Gohir.A09G148400	Gohir.A13G229600	254	5.7e-10	6	2e-93	Gohir.A09G148400		1	0.21888
Gohir.A09G148400	Gohir.D01G023424	256	8.9e-13	7	3e-59	Gohir.A09G148400		1	0.267886
Gohir.A09G148400	Gohir.D01G059500	255	1.2e-11	7	1e-64	Gohir.A09G148400		1	0.245676
Gohir.A09G148400	Gohir.D01G132000	498	1e-27	12	1e-49	Gohir.A09G148400		1	0.338611
Gohir.A09G148400	Gohir.D01G211700	273	4.6e-13	7	2e-107	Gohir.A09G148400	Gohir.D01G211700	2	0.133243
Gohir.A09G148400	Gohir.D02G077300	251	5.9e-12	7	4e-60	Gohir.A09G148400		1	0.270816
Gohir.A09G148400	Gohir.D03G004800	323	9.2e-17	9	2e-25	Gohir.A09G148400		1	0.489697
Gohir.A09G148400	Gohir.D03G005800	295	2.4e-15	8	6e-52	Gohir.A09G148400		1	0.251128
Gohir.A09G148400	Gohir.D03G136300	456	1.9e-20	10	2e-66	Gohir.A09G148400		1	0.231717
Gohir.A09G148400	Gohir.D04G111700	1939	1.8e-168	44	0	Gohir.A09G148400		1	0.244799
Gohir.A09G148400	Gohir.D05G102600	268	1.4e-10	7	8e-45	Gohir.A09G148400		1	0.27318
Gohir.A09G148400	Gohir.D05G104600	560	1.2e-35	14	8e-62	Gohir.A09G148400		1	0.276957
Gohir.A09G148400	Gohir.D05G142100	296	1.4e-13	8	2e-100	Gohir.A09G148400	Gohir.D05G142100	2	0.198583
Gohir.A09G148400	Gohir.D05G295500	474	5.6e-28	12	0	Gohir.A09G148400		1	0.107097
Gohir.A09G148400	Gohir.D06G190100	378	2e-24	11	2e-61	Gohir.A09G148400		1	0.271473
Gohir.A09G148400	Gohir.D07G018800	359	1e-21	11	8e-108	Gohir.A09G148400		1	0.131508
Gohir.A09G148400	Gohir.D07G135500	334	8.8e-19	10	3e-62	Gohir.A09G148400		1	0.275665
Gohir.A09G148400	Gohir.D07G148100	262	2.5e-12	7	3e-31	Gohir.A09G148400		1	0.351768
Gohir.A09G148400	Gohir.D07G190200	258	1.3e-12	7	1e-63	Gohir.A09G148400		1	0.227756
Gohir.A09G148400	Gohir.D08G118200	262	2.7e-14	8	1e-50	Gohir.A09G148400		1	0.35423
Gohir.A09G148400	Gohir.D09G144200	48642	0	979	0	Gohir.A09G148400		1	0.138005
Gohir.A09G148400	Gohir.D09G149800	290	4.4e-13	8	3e-62	Gohir.A09G148400		1	0.260246
Gohir.A09G148400	Gohir.D10G010700	268	6.2e-13	7	2e-67	Gohir.A09G148400		1	0.253599
Gohir.A09G148400	Gohir.D10G017200	270	2.9e-09	6	3e-58	Gohir.A09G148400		1	0.214406
Gohir.A09G148400	Gohir.D10G048800	251	3.3e-08	6	1e-65	Gohir.A09G148400		1	0.255744
Gohir.A09G148400	Gohir.D10G111600	321	9.2e-17	9	1e-81	Gohir.A09G148400		1	0.244225
Gohir.A09G148400	Gohir.D10G212300	609	1.6e-36	15	0	Gohir.A09G148400	Gohir.D10G212300	2	0.0790367
Gohir.A09G148400	Gohir.D11G027900	293	3.9e-15	8	2e-129	Gohir.A09G148400		1	0.127676
Gohir.A09G148400	Gohir.D11G215200	251	9.8e-12	7	5e-63	Gohir.A09G148400		1	0.249941
Gohir.A09G148400	Gohir.D12G110600	372	2.5e-21	10	1e-74	Gohir.A09G148400		1	0.212749
Gohir.A09G148400	Gohir.D12G124600	275	2.8e-13	8	9e-62	Gohir.A09G148400		1	0.276609
Gohir.A09G148400	Gohir.D12G157200	352	2.7e-19	10	4e-63	Gohir.A09G148400		1	0.250325
Gohir.A09G148400	Gohir.D12G245000	328	3.4e-19	10	1e-48	Gohir.A09G148400		1	0.313316
Gohir.A09G148400	Gohir.D13G068300	343	2.4e-17	9	1e-116	Gohir.A09G148400	Gohir.D13G068300	2	0.151518
Gohir.A09G148400	Gohir.D13G232700	404	2.6e-21	10	1e-151	Gohir.A09G148400	Gohir.D13G232700	2	0.105692
Gohir.A09G148400	Gohir.D13G235200	282	1.5e-12	7	2e-93	Gohir.A09G148400	Gohir.D13G235200	2	0.216343
Gohir.A09G150000	Gohir.A10G014000	332	6.3e-16	9	2e-42		Gohir.A10G014000	1	0.267591
Gohir.A09G150000	Gohir.D01G089900	252	5.6e-11	7	3e-47		Gohir.D01G089900	1	0.228212
Gohir.A09G150000	Gohir.D04G008100	292	4e-13	8	1e-41		Gohir.D04G008100	1	0.193607
Gohir.A09G150000	Gohir.D13G235200	460	8.4e-25	11	4e-47		Gohir.D13G235200	1	0.231321
Gohir.A09G150201	Gohir.D13G232700	460	8.4e-25	11	7e-54		Gohir.D13G232700	1	0.274305
Gohir.A09G152300	Gohir.A13G072300	279	1.1e-11	7	1e-63		Gohir.A13G072300	1	0.208652
Gohir.A09G152300	Gohir.D01G206900	897	3e-59	20	5e-67		Gohir.D01G206900	1	0.186466
Gohir.A09G152300	Gohir.D08G009100	338	1.5e-17	9	3e-65		Gohir.D08G009100	1	0.22323
Gohir.A09G152300	Gohir.D13G072400	343	2.4e-17	9	7e-64		Gohir.D13G072400	1	0.21543
Gohir.A09G152300	Gohir.D13G235200	404	2.6e-21	10	3e-65		Gohir.D13G235200	1	0.235374
Gohir.A09G153066	Gohir.D05G015700	340	1.6e-17	9	1e-30		Gohir.D05G015700	1	0.217164
Gohir.A09G153700	Gohir.A10G208100	695	8.9e-44	17	3e-60		Gohir.A10G208100	1	0.244612
Gohir.A09G153700	Gohir.A13G227264	409	6.6e-24	10	3e-62		Gohir.A13G227264	1	0.232153
Gohir.A09G153700	Gohir.D01G206900	258	1.7e-10	7	9e-61		Gohir.D01G206900	1	0.278469
Gohir.A09G153700	Gohir.D05G298700	474	5.6e-28	12	8e-62		Gohir.D05G298700	1	0.297745
Gohir.A09G153700	Gohir.D09G103900	266	3.3e-13	8	2e-42		Gohir.D09G103900	1	0.216653
Gohir.A09G155800	Gohir.A10G014000	250	2e-11	7	4e-106		Gohir.A10G014000	1	0.167844
Gohir.A09G155800	Gohir.A10G219900	783	3.1e-52	19	0		Gohir.A10G219900	1	0.0784787
Gohir.A09G155800	Gohir.A13G227248	294	2.3e-11	7	4e-101		Gohir.A13G227248	1	0.167136
Gohir.A09G155800	Gohir.D01G020200	291	3.5e-13	8	8e-113		Gohir.D01G020200	1	0.164575
Gohir.A09G155800	Gohir.D01G211700	607	4.5e-29	13	0		Gohir.D01G211700	1	0.159922
Gohir.A09G155800	Gohir.D03G125400	701	8.8e-39	16	0		Gohir.D03G125400	1	0.0848983
Gohir.A09G155800	Gohir.D04G050100	267	1.2e-10	7	2e-158		Gohir.D04G050100	1	0.0895131
Gohir.A09G155800	Gohir.D05G142100	342	1e-15	9	2e-124		Gohir.D05G142100	1	0.139336
Gohir.A09G155800	Gohir.D13G232700	295	3e-11	7	3e-100		Gohir.D13G232700	1	0.163435
Gohir.A09G162200	Gohir.D01G206900	401	4.1e-18	9	3e-32		Gohir.D01G206900	1	0.317941
Gohir.A09G176400	Gohir.A12G166000	379	3e-18	9	3e-55		Gohir.A12G166000	1	0.226341
Gohir.A09G176400	Gohir.D04G008100	283	4e-13	8	2e-54		Gohir.D04G008100	1	0.239573
Gohir.A09G176400	Gohir.D07G041700	387	3.3e-21	10	2e-55		Gohir.D07G041700	1	0.27902
Gohir.A09G176400	Gohir.D12G169400	349	3.6e-15	8	2e-55		Gohir.D12G169400	1	0.253407
Gohir.A09G176400	Gohir.D13G072400	289	2.3e-11	7	2e-56		Gohir.D13G072400	1	0.232866
Gohir.A09G221200	Gohir.A13G190500	280	7.4e-12	7	6e-44		Gohir.A13G190500	1	0.179523
Gohir.A09G221200	Gohir.D04G008100	250	5.5e-08	6	1e-42		Gohir.D04G008100	1	0.218072
Gohir.A09G240232	Gohir.D09G061100	322	1.2e-14	8	1e-22		Gohir.D09G061100	1	0.248075
Gohir.A09G242100	Gohir.D04G008100	256	5.8e-12	7	1e-73		Gohir.D04G008100	1	0.210894
Gohir.A10G009900	Gohir.D02G100700	254	3.1e-10	7	1e-29		Gohir.D02G100700	1	0.382565
Gohir.A10G014000	Gohir.A10G236500	294	4e-11	7	2e-56	Gohir.A10G014000		1	0.24548
Gohir.A10G014000	Gohir.A11G073000	250	3.4e-11	7	4e-54	Gohir.A10G014000		1	0.231702
Gohir.A10G014000	Gohir.A11G156766	317	2.1e-14	8	5e-28	Gohir.A10G014000		1	0.23472
Gohir.A10G014000	Gohir.A11G188300	268	4.9e-11	7	1e-52	Gohir.A10G014000		1	0.299482
Gohir.A10G014000	Gohir.A11G207300	268	1.6e-12	7	1e-72	Gohir.A10G014000		1	0.206132
Gohir.A10G014000	Gohir.A12G074000	263	2.6e-12	7	2e-64	Gohir.A10G014000		1	0.233399
Gohir.A10G014000	Gohir.D01G065400	1279	4.8e-96	29	6e-135	Gohir.A10G014000		1	0.0910933
Gohir.A10G014000	Gohir.D02G106200	254	3.1e-10	7	4e-71	Gohir.A10G014000		1	0.230932
Gohir.A10G014000	Gohir.D02G164900	292	3.7e-14	8	2e-88	Gohir.A10G014000	Gohir.D02G164900	2	0.188721
Gohir.A10G014000	Gohir.D02G215400	268	1.4e-11	7	2e-85	Gohir.A10G014000		1	0.231779
Gohir.A10G014000	Gohir.D03G048200	272	8.7e-13	7	2e-34	Gohir.A10G014000		1	0.389583
Gohir.A10G014000	Gohir.D04G121633	258	9.5e-11	7	2e-80	Gohir.A10G014000		1	0.158109
Gohir.A10G014000	Gohir.D05G368200	608	3.1e-38	15	9e-44	Gohir.A10G014000		1	0.317839
Gohir.A10G014000	Gohir.D06G124000	2897	1.4e-274	66	8e-61	Gohir.A10G014000		1	0.246025
Gohir.A10G014000	Gohir.D06G153300	1825	4.4e-146	40	0	Gohir.A10G014000		1	0.156545
Gohir.A10G014000	Gohir.D06G190100	361	3e-20	10	8e-83	Gohir.A10G014000		1	0.207141
Gohir.A10G014000	Gohir.D07G084733	299	1.3e-14	8	4e-59	Gohir.A10G014000		1	0.211162
Gohir.A10G014000	Gohir.D09G020800	272	1.2e-13	8	1e-106	Gohir.A10G014000		1	0.128251
Gohir.A10G014000	Gohir.D09G039700	258	8e-15	8	2e-130	Gohir.A10G014000	Gohir.D09G039700	2	0.139523
Gohir.A10G014000	Gohir.D09G145900	330	5.8e-16	9	6e-42	Gohir.A10G014000		1	0.26107
Gohir.A10G014000	Gohir.D10G014000	28770	0	580	0	Gohir.A10G014000		1	0.893878
Gohir.A10G014000	Gohir.D10G248300	301	4.2e-11	7	1e-56	Gohir.A10G014000		1	0.246863
Gohir.A10G014000	Gohir.D11G163000	285	1.7e-11	7	8e-52	Gohir.A10G014000		1	0.317677
Gohir.A10G014000	Gohir.D11G200200	270	3.4e-11	7	1e-85	Gohir.A10G014000		1	0.218087
Gohir.A10G014000	Gohir.D11G216000	284	6.3e-14	8	2e-72	Gohir.A10G014000		1	0.208098
Gohir.A10G014000	Gohir.D11G289600	307	6.8e-15	8	1e-148	Gohir.A10G014000		1	0.114839
Gohir.A10G014000	Gohir.D13G030600	252	1.1e-10	7	1e-66	Gohir.A10G014000		1	0.205895
Gohir.A10G014000	Gohir.D13G237100	284	8.1e-14	8	7e-22	Gohir.A10G014000		1	0.41847
Gohir.A10G015800	Gohir.D13G235200	284	8.1e-14	8	8e-67		Gohir.D13G235200	1	0.249943
Gohir.A10G018100	Gohir.D05G298700	291	7.7e-15	8	9e-66		Gohir.D05G298700	1	0.236972
Gohir.A10G049900	Gohir.D05G015700	259	3.5e-12	7	2e-61		Gohir.D05G015700	1	0.216812
Gohir.A10G053900	Gohir.A11G062700	296	1.7e-15	9	6e-85		Gohir.A11G062700	1	0.190707
Gohir.A10G053900	Gohir.D05G035500	266	1.7e-08	6	4e-170		Gohir.D05G035500	1	0.0833846
Gohir.A10G053900	Gohir.D05G142100	257	7.1e-10	6	0		Gohir.D05G142100	1	0.17584
Gohir.A10G053900	Gohir.D06G075700	446	9.4e-22	10	7e-167		Gohir.D06G075700	1	0.088502
Gohir.A10G053900	Gohir.D10G055900	28770	0	580	0		Gohir.D10G055900	1	0.34481
Gohir.A10G093900	Gohir.D11G073300	352	1.1e-16	9	2e-52		Gohir.D11G073300	1	0.309588
Gohir.A10G104900	Gohir.D08G181700	321	6.4e-16	9	1e-59		Gohir.D08G181700	1	0.268713
Gohir.A10G104900	Gohir.D11G073300	359	8.3e-20	9	2e-59		Gohir.D11G073300	1	0.218004
Gohir.A10G129400	Gohir.D11G073300	315	1.1e-16	9	4e-66		Gohir.D11G073300	1	0.279833
Gohir.A10G150500	Gohir.A11G062700	304	8e-14	8	6e-49		Gohir.A11G062700	1	0.279455
Gohir.A10G150500	Gohir.D02G164900	266	3.5e-13	7	1e-41		Gohir.D02G164900	1	0.314943
Gohir.A10G150500	Gohir.D05G298700	303	7.9e-17	8	1e-52		Gohir.D05G298700	1	0.244002
Gohir.A10G150500	Gohir.D13G232700	251	3e-09	6	1e-56		Gohir.D13G232700	1	0.361509
Gohir.A10G152800	Gohir.A11G062700	261	1.3e-11	7	9e-40		Gohir.A11G062700	1	0.35037
Gohir.A10G152800	Gohir.D13G232800	251	3e-09	6	1e-40		Gohir.D13G232800	1	0.298372
Gohir.A10G153100	Gohir.A10G219900	268	5.5e-12	7	1e-68		Gohir.A10G219900	1	0.22336
Gohir.A10G153100	Gohir.A12G166000	262	5.3e-13	7	2e-69		Gohir.A12G166000	1	0.229594
Gohir.A10G153100	Gohir.D03G146600	356	1.5e-16	9	4e-62		Gohir.D03G146600	1	0.278359
Gohir.A10G154400	Gohir.A10G219900	254	3.8e-08	6	8e-89		Gohir.A10G219900	1	0.197561
Gohir.A10G154400	Gohir.D11G073300	256	2.8e-10	7	8e-92		Gohir.D11G073300	1	0.198202
Gohir.A10G159732	Gohir.A13G072300	264	3.1e-13	7	1e-34		Gohir.A13G072300	1	0.374515
Gohir.A10G161100	Gohir.A11G119300	462	5.2e-28	11	3e-64	Gohir.A10G161100		1	0.225386
Gohir.A10G161100	Gohir.A11G207780	296	2e-15	8	7e-63	Gohir.A10G161100		1	0.25932
Gohir.A10G161100	Gohir.A12G051700	399	3.1e-23	11	1e-61	Gohir.A10G161100		1	0.316278
Gohir.A10G161100	Gohir.A13G072266	264	3.1e-13	7	3e-74	Gohir.A10G161100		1	0.238279
Gohir.A10G161100	Gohir.D01G023424	435	3.3e-22	10	6e-65	Gohir.A10G161100		1	0.245781
Gohir.A10G161100	Gohir.D02G163100	280	9.2e-14	8	2e-38	Gohir.A10G161100		1	0.288341
Gohir.A10G161100	Gohir.D04G140000	328	9.8e-15	8	1e-33	Gohir.A10G161100		1	0.277133
Gohir.A10G161100	Gohir.D05G161250	372	1.1e-20	10	7e-39	Gohir.A10G161100		1	0.297578
Gohir.A10G161100	Gohir.D09G060000	886	5.1e-64	21	5e-68	Gohir.A10G161100		1	0.238662
Gohir.A10G161100	Gohir.D10G167500	18661	0	380	0	Gohir.A10G161100		1	0.159046
Gohir.A10G161100	Gohir.D11G124100	700	7.3e-52	18	3e-64	Gohir.A10G161100		1	0.274601
Gohir.A10G161100	Gohir.D11G163000	255	2.2e-14	8	1e-49	Gohir.A10G161100		1	0.30187
Gohir.A10G161100	Gohir.D11G215250	270	5.3e-11	7	1e-65	Gohir.A10G161100		1	0.240037
Gohir.A10G161100	Gohir.D13G179300	274	1e-13	8	3e-95	Gohir.A10G161100		1	0.199183
Gohir.A10G162100	Gohir.D02G164900	280	9.2e-14	8	4e-48		Gohir.D02G164900	1	0.348806
Gohir.A10G162100	Gohir.D09G061100	886	5.1e-64	21	2e-41		Gohir.D09G061100	1	0.330169
Gohir.A10G204300	Gohir.A10G222900	281	1.8e-12	7	4e-60	Gohir.A10G204300		1	0.208623
Gohir.A10G204300	Gohir.A11G074300	265	1.9e-10	7	1e-115	Gohir.A10G204300		1	0.111417
Gohir.A10G204300	Gohir.A12G073900	364	8.7e-21	10	4e-62	Gohir.A10G204300		1	0.266954
Gohir.A10G204300	Gohir.A13G020500	285	6e-12	7	3e-56	Gohir.A10G204300		1	0.247882
Gohir.A10G204300	Gohir.D01G023430	274	2.8e-10	7	1e-94	Gohir.A10G204300		1	0.197292
Gohir.A10G204300	Gohir.D03G005800	301	2.4e-15	8	6e-49	Gohir.A10G204300		1	0.294638
Gohir.A10G204300	Gohir.D04G085300	258	7.5e-12	7	3e-45	Gohir.A10G204300		1	0.279229
Gohir.A10G204300	Gohir.D04G087700	479	1.7e-28	11	2e-63	Gohir.A10G204300		1	0.283347
Gohir.A10G204300	Gohir.D04G111700	628	1.2e-40	16	0	Gohir.A10G204300		1	0.0769242
Gohir.A10G204300	Gohir.D04G122800	273	2.8e-12	7	7e-61	Gohir.A10G204300		1	0.288488
Gohir.A10G204300	Gohir.D05G059200	263	1e-11	7	2e-62	Gohir.A10G204300		1	0.263825
Gohir.A10G204300	Gohir.D05G108300	413	2e-20	10	8e-29	Gohir.A10G204300		1	0.30421
Gohir.A10G204300	Gohir.D05G295500	1520	6.9e-124	36	0	Gohir.A10G204300		1	0.115391
Gohir.A10G204300	Gohir.D06G198000	396	2.6e-22	11	1e-62	Gohir.A10G204300		1	0.237774
Gohir.A10G204300	Gohir.D09G144200	724	1e-47	18	0	Gohir.A10G204300		1	0.0722779
Gohir.A10G204300	Gohir.D10G212300	18661	0	380	0	Gohir.A10G204300	Gohir.D10G212300	2	0.0709234
Gohir.A10G204300	Gohir.D11G079000	265	6.7e-11	7	2e-138	Gohir.A10G204300	Gohir.D11G079000	2	0.128442
Gohir.A10G204300	Gohir.D11G178400	260	1.9e-08	6	7e-26	Gohir.A10G204300		1	0.355836
Gohir.A10G204300	Gohir.D11G201900	283	2.4e-15	8	1e-31	Gohir.A10G204300		1	0.245829
Gohir.A10G204300	Gohir.D13G021100	284	2.6e-11	7	1e-56	Gohir.A10G204300		1	0.228482
Gohir.A10G208100	Gohir.A11G044800	282	6.2e-14	8	9e-29	Gohir.A10G208100		1	0.348827
Gohir.A10G208100	Gohir.A11G073000	265	1.9e-10	7	1e-55	Gohir.A10G208100		1	0.251016
Gohir.A10G208100	Gohir.A11G165500	283	4.2e-11	7	2e-64	Gohir.A10G208100		1	0.20938
Gohir.A10G208100	Gohir.A11G207780	297	9.4e-14	8	2e-62	Gohir.A10G208100		1	0.27082
Gohir.A10G208100	Gohir.A11G284100	259	2.2e-11	7	2e-63	Gohir.A10G208100		1	0.250415
Gohir.A10G208100	Gohir.A12G082300	364	8.7e-21	10	2e-69	Gohir.A10G208100		1	0.189471
Gohir.A10G208100	Gohir.D01G025500	274	2.8e-10	7	4e-66	Gohir.A10G208100		1	0.228993
Gohir.A10G208100	Gohir.D01G206900	513	5e-27	12	0	Gohir.A10G208100	Gohir.D01G206900	2	0.0370961
Gohir.A10G208100	Gohir.D03G130900	667	5.9e-46	17	6e-63	Gohir.A10G208100		1	0.24967
Gohir.A10G208100	Gohir.D04G000140	545	1.8e-32	13	1e-54	Gohir.A10G208100		1	0.253114
Gohir.A10G208100	Gohir.D04G060466	313	2e-16	8	5e-74	Gohir.A10G208100		1	0.202451
Gohir.A10G208100	Gohir.D04G089100	258	7.5e-12	7	7e-77	Gohir.A10G208100		1	0.192306
Gohir.A10G208100	Gohir.D05G298700	1520	6.9e-124	36	0	Gohir.A10G208100	Gohir.D05G298700	2	0.0693323
Gohir.A10G208100	Gohir.D06G187400	396	2.6e-22	11	4e-42	Gohir.A10G208100		1	0.287666
Gohir.A10G208100	Gohir.D07G135500	277	4.4e-12	7	7e-78	Gohir.A10G208100		1	0.171777
Gohir.A10G208100	Gohir.D07G231000	287	5.6e-16	9	2e-22	Gohir.A10G208100		1	0.315568
Gohir.A10G208100	Gohir.D08G047800	270	5.4e-15	8	5e-79	Gohir.A10G208100		1	0.174387
Gohir.A10G208100	Gohir.D08G212500	398	9.7e-21	10	7e-71	Gohir.A10G208100		1	0.244906
Gohir.A10G208100	Gohir.D09G130800	306	1.1e-14	8	3e-63	Gohir.A10G208100		1	0.209762
Gohir.A10G208100	Gohir.D09G149800	724	1e-47	18	6e-59	Gohir.A10G208100		1	0.248994
Gohir.A10G208100	Gohir.D10G113100	271	1.4e-11	7	1e-68	Gohir.A10G208100		1	0.195865
Gohir.A10G208100	Gohir.D11G048300	352	1.1e-20	10	2e-28	Gohir.A10G208100		1	0.349943
Gohir.A10G208100	Gohir.D11G077300	265	6.7e-11	7	2e-55	Gohir.A10G208100		1	0.241376
Gohir.A10G208100	Gohir.D11G304200	325	5.4e-14	8	9e-72	Gohir.A10G208100		1	0.242416
Gohir.A10G208100	Gohir.D12G080401	283	4.1e-18	8	3e-71	Gohir.A10G208100		1	0.165695
Gohir.A10G211700	Gohir.A11G278800	259	2.2e-11	7	9e-33		Gohir.A11G278800	1	0.232693
Gohir.A10G219900	Gohir.A11G040600	382	7.7e-23	10	3e-34	Gohir.A10G219900		1	0.32771
Gohir.A10G219900	Gohir.A13G227248	356	8.4e-15	8	3e-101	Gohir.A10G219900	Gohir.A13G227248	2	0.161564
Gohir.A10G219900	Gohir.D01G039500	273	3.1e-11	7	1e-67	Gohir.A10G219900		1	0.220492
Gohir.A10G219900	Gohir.D01G211700	392	5.9e-20	10	0	Gohir.A10G219900	Gohir.D01G211700	2	0.0692037
Gohir.A10G219900	Gohir.D02G164900	288	9.3e-14	8	4e-79	Gohir.A10G219900	Gohir.D02G164900	2	0.183317
Gohir.A10G219900	Gohir.D03G005800	279	7.4e-12	7	3e-53	Gohir.A10G219900		1	0.195192
Gohir.A10G219900	Gohir.D03G125400	289	2.4e-14	8	0	Gohir.A10G219900	Gohir.D03G125400	2	0.046249
Gohir.A10G219900	Gohir.D04G063300	1076	4e-79	24	0	Gohir.A10G219900		1	0.105064
Gohir.A10G219900	Gohir.D04G121633	1020	8.2e-72	23	2e-144	Gohir.A10G219900		1	0.0832257
Gohir.A10G219900	Gohir.D05G095600	1078	1.3e-80	26	9e-101	Gohir.A10G219900		1	0.167123
Gohir.A10G219900	Gohir.D08G047800	251	1.8e-10	7	6e-69	Gohir.A10G219900		1	0.178334
Gohir.A10G219900	Gohir.D08G260800	265	4.7e-12	7	1e-38	Gohir.A10G219900		1	0.287304
Gohir.A10G219900	Gohir.D09G151300	835	1e-55	20	0	Gohir.A10G219900		1	0.086321
Gohir.A10G219900	Gohir.D10G195000	272	1.5e-10	7	1e-56	Gohir.A10G219900		1	0.234088
Gohir.A10G219900	Gohir.D10G229400	2706	1.2e-229	56	0	Gohir.A10G219900		1	0.282461
Gohir.A10G219900	Gohir.D10G235200	254	6.2e-13	7	2e-59	Gohir.A10G219900		1	0.184087
Gohir.A10G219900	Gohir.D10G248300	274	2.2e-11	7	2e-58	Gohir.A10G219900		1	0.276092
Gohir.A10G219900	Gohir.D11G043800	380	1.6e-22	10	2e-32	Gohir.A10G219900		1	0.331245
Gohir.A10G219900	Gohir.D11G306000	269	3.4e-12	7	6e-69	Gohir.A10G219900		1	0.227937
Gohir.A10G219900	Gohir.D13G232700	357	1e-14	8	2e-100	Gohir.A10G219900	Gohir.D13G232700	2	0.166957
Gohir.A10G234166	Gohir.D11G073300	272	6.2e-11	7	4e-45		Gohir.D11G073300	1	0.241447
Gohir.A11G029400	Gohir.D08G181700	820	1.7e-49	18	0		Gohir.D08G181700	1	0.118399
Gohir.A11G029400	Gohir.D11G079000	414	7.2e-22	10	0		Gohir.D11G079000	1	0.0656506
Gohir.A11G029400	Gohir.D12G214600	1427	7.8e-111	32	0		Gohir.D12G214600	1	0.140978
Gohir.A11G040600	Gohir.D12G169400	256	1.4e-10	7	1e-32		Gohir.D12G169400	1	0.382956
Gohir.A11G044600	Gohir.A13G227264	250	5.3e-12	7	1e-44		Gohir.A13G227264	1	0.27279
Gohir.A11G044600	Gohir.D04G008100	263	1.4e-11	7	8e-52		Gohir.D04G008100	1	0.235314
Gohir.A11G044600	Gohir.D13G232800	251	1.9e-11	7	6e-46		Gohir.D13G232800	1	0.273235
Gohir.A11G050100	Gohir.A11G062700	258	3.9e-11	7	1e-56		Gohir.A11G062700	1	0.273362
Gohir.A11G050100	Gohir.D11G073300	322	8.5e-18	9	1e-54		Gohir.D11G073300	1	0.304819
Gohir.A11G050100	Gohir.D13G068300	256	1.1e-10	7	1e-56		Gohir.D13G068300	1	0.278756
Gohir.A11G062700	Gohir.A12G047900	488	6.2e-30	13	3e-25	Gohir.A11G062700		1	0.279049
Gohir.A11G062700	Gohir.D01G174200	290	8.8e-13	8	7e-32	Gohir.A11G062700		1	0.225296
Gohir.A11G062700	Gohir.D03G005800	441	5.1e-29	13	8e-59	Gohir.A11G062700		1	0.214471
Gohir.A11G062700	Gohir.D03G063200	282	6.2e-17	9	2e-67	Gohir.A11G062700		1	0.324169
Gohir.A11G062700	Gohir.D04G060466	357	1.1e-18	9	3e-76	Gohir.A11G062700		1	0.252935
Gohir.A11G062700	Gohir.D05G001200	404	4.9e-24	11	9e-30	Gohir.A11G062700		1	0.338754
Gohir.A11G062700	Gohir.D05G297100	251	3.1e-12	7	8e-44	Gohir.A11G062700		1	0.277605
Gohir.A11G062700	Gohir.D06G190100	290	1.6e-13	8	1e-68	Gohir.A11G062700		1	0.255353
Gohir.A11G062700	Gohir.D07G135500	509	5.6e-32	14	1e-70	Gohir.A11G062700		1	0.246064
Gohir.A11G062700	Gohir.D07G233700	432	8.6e-24	10	1e-69	Gohir.A11G062700		1	0.256402
Gohir.A11G062700	Gohir.D09G144200	258	4.3e-13	8	4e-85	Gohir.A11G062700		1	0.217732
Gohir.A11G062700	Gohir.D10G055900	289	1.2e-15	9	8e-91	Gohir.A11G062700	Gohir.D10G055900	2	0.189959
Gohir.A11G062700	Gohir.D10G168500	306	3e-15	8	5e-40	Gohir.A11G062700		1	0.338937
Gohir.A11G062700	Gohir.D11G066400	86908	0	1752	0	Gohir.A11G062700		1	0.514779
Gohir.A11G062700	Gohir.D11G073300	428	3.8e-24	12	6e-96	Gohir.A11G062700	Gohir.D11G073300	2	0.178345
Gohir.A11G062700	Gohir.D11G200200	281	1.9e-13	8	2e-84	Gohir.A11G062700		1	0.257772
Gohir.A11G062700	Gohir.D12G046700	483	5.9e-30	13	2e-25	Gohir.A11G062700		1	0.281863
Gohir.A11G067500	Gohir.A12G166000	365	7.3e-19	9	1e-23		Gohir.A12G166000	1	0.344838
Gohir.A11G069300	Gohir.D03G146600	290	3.5e-13	8	4e-132		Gohir.D03G146600	1	0.095495
Gohir.A11G069300	Gohir.D04G050100	863	6.3e-58	20	0		Gohir.D04G050100	1	0.0848928
Gohir.A11G069300	Gohir.D11G073300	86908	0	1752	0		Gohir.D11G073300	1	0.236597
Gohir.A11G069300	Gohir.D12G169400	390	1e-17	9	2e-145		Gohir.D12G169400	1	0.127101
Gohir.A11G073000	Gohir.A13G072300	258	1.7e-10	6	5e-57		Gohir.A13G072300	1	0.266792
Gohir.A11G073700	Gohir.D01G020200	259	1.4e-10	7	1e-51		Gohir.D01G020200	1	0.319237
Gohir.A11G073700	Gohir.D08G162300	1288	2e-93	28	0		Gohir.D08G162300	1	0.167613
Gohir.A11G074300	Gohir.A12G166000	293	3.2e-14	8	1e-95		Gohir.A12G166000	1	0.0964433
Gohir.A11G074300	Gohir.D08G181700	299	4.1e-14	7	2e-160		Gohir.D08G181700	1	0.0709845
Gohir.A11G074300	Gohir.D10G212300	262	1.4e-10	7	3e-116		Gohir.D10G212300	1	0.110173
Gohir.A11G074300	Gohir.D11G079000	86908	0	1752	0		Gohir.D11G079000	1	0.332134
Gohir.A11G074300	Gohir.D12G214600	2339	2e-212	55	9e-151		Gohir.D12G214600	1	0.0614663
Gohir.A11G089000	Gohir.D13G072400	290	7.8e-16	8	8e-40		Gohir.D13G072400	1	0.342222
Gohir.A11G089000	Gohir.D13G235200	264	1.5e-10	7	4e-37		Gohir.D13G235200	1	0.346925
Gohir.A11G091400	Gohir.A13G227248	265	1.6e-10	7	7e-59		Gohir.A13G227248	1	0.298568
Gohir.A11G091400	Gohir.D13G232700	264	1.5e-10	7	3e-55		Gohir.D13G232700	1	0.306023
Gohir.A11G153875	Gohir.D02G100700	293	1.5e-14	8	4e-58		Gohir.D02G100700	1	0.289684
Gohir.A11G168400	Gohir.D02G100700	309	8e-15	8	7e-68		Gohir.D02G100700	1	0.2487
Gohir.A11G168400	Gohir.D05G142100	250	5.9e-11	7	2e-79		Gohir.D05G142100	1	0.251642
Gohir.A11G169100	Gohir.D05G298700	264	2.3e-11	7	4e-68		Gohir.D05G298700	1	0.240869
Gohir.A11G184900	Gohir.D13G068300	287	4.7e-16	8	4e-72		Gohir.D13G068300	1	0.269132
Gohir.A11G188300	Gohir.D03G146600	255	1.3e-10	7	5e-53		Gohir.D03G146600	1	0.290229
Gohir.A11G202700	Gohir.D13G235200	256	2.5e-12	7	1e-61		Gohir.D13G235200	1	0.285352
Gohir.A11G219633	Gohir.D04G050100	278	1.3e-10	7	8e-52		Gohir.D04G050100	1	0.283784
Gohir.A11G219633	Gohir.D05G142100	322	1.6e-18	9	6e-55		Gohir.D05G142100	1	0.278846
Gohir.A11G275300	Gohir.A13G227248	260	2e-11	7	1e-64		Gohir.A13G227248	1	0.270293
Gohir.A11G275300	Gohir.D13G232700	260	1.1e-11	7	1e-60		Gohir.D13G232700	1	0.266648
Gohir.A11G278800	Gohir.A12G267650	256	1.5e-10	7	8e-46	Gohir.A11G278800		1	0.209357
Gohir.A11G278800	Gohir.A13G235100	260	2e-11	7	3e-63	Gohir.A11G278800		1	0.201954
Gohir.A11G278800	Gohir.D01G048700	300	1.6e-13	8	1e-61	Gohir.A11G278800		1	0.213671
Gohir.A11G278800	Gohir.D01G065400	537	2.9e-33	13	4e-126	Gohir.A11G278800		1	0.341323
Gohir.A11G278800	Gohir.D11G289600	22681	0	465	0	Gohir.A11G278800		1	0.239389
Gohir.A11G278800	Gohir.D11G304200	277	6.9e-12	7	4e-73	Gohir.A11G278800		1	0.189183
Gohir.A11G278800	Gohir.D13G240800	260	1.1e-11	7	2e-62	Gohir.A11G278800		1	0.195359
Gohir.A11G287100	Gohir.D05G298700	252	6e-09	6	2e-73		Gohir.D05G298700	1	0.227821
Gohir.A11G287100	Gohir.D11G073300	269	2.3e-10	7	3e-74		Gohir.D11G073300	1	0.230589
Gohir.A11G297625	Gohir.D01G020200	333	7.6e-17	9	2e-53		Gohir.D01G020200	1	0.301691
Gohir.A12G007100	Gohir.D11G073300	274	4.3e-11	7	9e-63		Gohir.D11G073300	1	0.253495
Gohir.A12G014500	Gohir.A13G072300	250	1.9e-08	6	3e-32		Gohir.A13G072300	1	0.252833
Gohir.A12G028400	Gohir.D06G075700	285	5.5e-15	8	6e-70		Gohir.D06G075700	1	0.247497
Gohir.A12G051700	Gohir.D11G073300	349	8e-19	10	3e-60		Gohir.D11G073300	1	0.298898
Gohir.A12G051700	Gohir.D11G079000	339	1.2e-16	9	1e-64		Gohir.D11G079000	1	0.224451
Gohir.A12G051700	Gohir.D13G068300	270	2.1e-13	8	3e-61		Gohir.D13G068300	1	0.283408
Gohir.A12G054600	Gohir.D13G072400	270	2.1e-13	8	1e-58		Gohir.D13G072400	1	0.235116
Gohir.A12G056300	Gohir.D02G100700	425	1.2e-25	10	6e-54		Gohir.D02G100700	1	0.272634
Gohir.A12G056300	Gohir.D11G073300	523	5.9e-33	14	3e-58		Gohir.D11G073300	1	0.273274
Gohir.A12G057500	Gohir.D01G089900	274	8.3e-16	8	9e-64		Gohir.D01G089900	1	0.255791
Gohir.A12G073900	Gohir.D10G212300	364	3.5e-20	10	3e-62		Gohir.D10G212300	1	0.270098
Gohir.A12G074000	Gohir.D01G020200	265	5.3e-12	7	3e-61		Gohir.D01G020200	1	0.267641
Gohir.A12G084700	Gohir.A12G166000	307	4.7e-14	8	1e-57		Gohir.A12G166000	1	0.284294
Gohir.A12G084700	Gohir.D12G169400	304	6.8e-14	8	2e-59		Gohir.D12G169400	1	0.284978
Gohir.A12G107400	Gohir.D04G050100	277	6.7e-13	8	1e-72		Gohir.D04G050100	1	0.270737
Gohir.A12G107400	Gohir.D05G142100	273	9.3e-14	8	1e-69		Gohir.D05G142100	1	0.260735
Gohir.A12G108200	Gohir.A13G072300	360	2.1e-22	10	7e-58		Gohir.A13G072300	1	0.232391
Gohir.A12G109500	Gohir.A12G166000	256	1.9e-14	7	5e-42		Gohir.A12G166000	1	0.269171
Gohir.A12G109500	Gohir.D03G146600	556	2.2e-36	15	3e-34		Gohir.D03G146600	1	0.287505
Gohir.A12G109500	Gohir.D05G035500	316	3.1e-21	10	1e-40		Gohir.D05G035500	1	0.306574
Gohir.A12G109500	Gohir.D11G079000	377	4.5e-25	11	3e-35		Gohir.D11G079000	1	0.321855
Gohir.A12G109500	Gohir.D13G072400	374	8.6e-22	10	1e-40		Gohir.D13G072400	1	0.290963
Gohir.A12G120800	Gohir.A13G227248	268	1.2e-08	6	1e-59		Gohir.A13G227248	1	0.273187
Gohir.A12G120800	Gohir.D13G232700	269	1.3e-08	6	9e-55		Gohir.D13G232700	1	0.276206
Gohir.A12G123900	Gohir.D09G039700	258	3.9e-11	7	6e-84		Gohir.D09G039700	1	0.242587
Gohir.A12G123900	Gohir.D13G235200	269	1.3e-08	6	3e-93		Gohir.D13G235200	1	0.177563
Gohir.A12G160900	Gohir.D13G091900	430	1.1e-20	10	1e-54		Gohir.D13G091900	1	0.233464
Gohir.A12G166000	Gohir.A13G072266	542	2e-31	12	4e-96	Gohir.A12G166000		1	0.17661
Gohir.A12G166000	Gohir.D02G114600	935	7.2e-73	24	2e-31	Gohir.A12G166000		1	0.327069
Gohir.A12G166000	Gohir.D04G034500	285	4.9e-14	8	1e-67	Gohir.A12G166000		1	0.234795
Gohir.A12G166000	Gohir.D04G050100	454	1.1e-23	11	1e-139	Gohir.A12G166000	Gohir.D04G050100	2	0.0911752
Gohir.A12G166000	Gohir.D05G111700	251	3.4e-13	7	2e-67	Gohir.A12G166000		1	0.217731
Gohir.A12G166000	Gohir.D05G207100	259	6.6e-11	7	2e-70	Gohir.A12G166000		1	0.199853
Gohir.A12G166000	Gohir.D07G135500	339	1.2e-19	10	1e-69	Gohir.A12G166000		1	0.187342
Gohir.A12G166000	Gohir.D07G148100	286	3.6e-18	9	5e-37	Gohir.A12G166000		1	0.296797
Gohir.A12G166000	Gohir.D09G015900	554	2e-32	13	6e-57	Gohir.A12G166000		1	0.197062
Gohir.A12G166000	Gohir.D09G172100	340	1.6e-15	8	2e-56	Gohir.A12G166000		1	0.227724
Gohir.A12G166000	Gohir.D11G073300	344	8e-15	8	2e-145	Gohir.A12G166000	Gohir.D11G073300	2	0.103002
Gohir.A12G166000	Gohir.D11G079000	286	3.4e-14	8	2e-107	Gohir.A12G166000	Gohir.D11G079000	2	0.161834
Gohir.A12G166000	Gohir.D11G143500	265	4.9e-11	7	2e-109	Gohir.A12G166000		1	0.161165
Gohir.A12G166000	Gohir.D11G203800	274	1.4e-12	7	4e-55	Gohir.A12G166000		1	0.271618
Gohir.A12G166000	Gohir.D12G112600	264	1.2e-12	7	5e-42	Gohir.A12G166000		1	0.266779
Gohir.A12G166000	Gohir.D12G169400	82175	0	1656	0	Gohir.A12G166000	Gohir.D12G169400	2	0.179453
Gohir.A12G166000	Gohir.D13G072300	1829	6.6e-161	41	2e-100	Gohir.A12G166000		1	0.174256
Gohir.A12G166000	Gohir.D13G084600	277	2.2e-11	7	1e-40	Gohir.A12G166000		1	0.290824
Gohir.A12G173900	Gohir.A13G072300	462	7.5e-26	11	1e-79		Gohir.A13G072300	1	0.20045
Gohir.A12G173900	Gohir.D13G068300	1829	6.6e-161	41	5e-79		Gohir.D13G068300	1	0.237697
Gohir.A12G173900	Gohir.D13G072400	620	1.1e-38	15	9e-80		Gohir.D13G072400	1	0.217138
Gohir.A12G212100	Gohir.D03G146600	345	6.7e-19	10	2e-95		Gohir.D03G146600	1	0.183059
Gohir.A12G212100	Gohir.D04G050100	262	1.6e-12	7	3e-111		Gohir.D04G050100	1	0.136936
Gohir.A12G212100	Gohir.D05G015700	289	4.1e-16	9	1e-111		Gohir.D05G015700	1	0.138327
Gohir.A12G212100	Gohir.D08G181700	5543	0	118	0		Gohir.D08G181700	1	0.149355
Gohir.A12G212100	Gohir.D11G079000	2008	2e-168	46	0		Gohir.D11G079000	1	0.0683496
Gohir.A12G212100	Gohir.D12G214600	82175	0	1656	0		Gohir.D12G214600	1	0.316313
Gohir.A12G212100	Gohir.D13G235200	294	1.1e-16	9	8e-88		Gohir.D13G235200	1	0.20429
Gohir.A12G244100	Gohir.D12G214600	262	1.3e-12	7	1e-47		Gohir.D12G214600	1	0.294398
Gohir.A12G254400	Gohir.D01G020200	280	4.1e-14	8	2e-63		Gohir.D01G020200	1	0.246919
Gohir.A12G254400	Gohir.D01G206900	250	1.1e-08	6	4e-63		Gohir.D01G206900	1	0.22513
Gohir.A12G254400	Gohir.D09G039700	259	4.9e-11	6	2e-65		Gohir.D09G039700	1	0.244083
Gohir.A12G255600	Gohir.D03G125400	290	1.1e-13	8	6e-61		Gohir.D03G125400	1	0.251766
Gohir.A12G263000	Gohir.D09G039700	548	6.3e-35	13	1e-30		Gohir.D09G039700	1	0.405445
Gohir.A12G267650	Gohir.D02G164900	258	4e-10	6	8e-43		Gohir.D02G164900	1	0.237629
Gohir.A13G020500	Gohir.D10G212300	283	2.6e-12	7	9e-57		Gohir.D10G212300	1	0.246083
Gohir.A13G020500	Gohir.D13G235200	409	1.6e-18	9	3e-60		Gohir.D13G235200	1	0.260397
Gohir.A13G052500	Gohir.D13G068300	6378	0	131	0		Gohir.D13G068300	1	0.17334
Gohir.A13G072266	Gohir.D04G050100	629	7e-37	14	3e-88		Gohir.D04G050100	1	0.220452
Gohir.A13G072266	Gohir.D12G169400	541	1.1e-30	12	1e-96		Gohir.D12G169400	1	0.198215
Gohir.A13G072266	Gohir.D12G214600	262	2.1e-13	7	2e-78		Gohir.D12G214600	1	0.220639
Gohir.A13G072300	Gohir.D07G081400	317	1.2e-18	8	6e-57	Gohir.A13G072300		1	0.339352
Gohir.A13G072300	Gohir.D07G135500	284	1e-17	8	8e-71	Gohir.A13G072300		1	0.213834
Gohir.A13G072300	Gohir.D07G148100	319	1.6e-17	9	2e-38	Gohir.A13G072300		1	0.268573
Gohir.A13G072300	Gohir.D07G179425	357	2e-22	10	4e-32	Gohir.A13G072300		1	0.238521
Gohir.A13G072300	Gohir.D09G015900	438	5.8e-22	10	3e-55	Gohir.A13G072300		1	0.236842
Gohir.A13G072300	Gohir.D09G147900	278	1e-11	7	4e-63	Gohir.A13G072300		1	0.190193
Gohir.A13G072300	Gohir.D10G134500	345	1.5e-17	9	1e-54	Gohir.A13G072300		1	0.23217
Gohir.A13G072300	Gohir.D11G077300	250	5.3e-10	6	3e-57	Gohir.A13G072300		1	0.271355
Gohir.A13G072300	Gohir.D13G048600	6378	0	131	7e-54	Gohir.A13G072300		1	0.319679
Gohir.A13G072300	Gohir.D13G055900	377	1.1e-24	9	2e-65	Gohir.A13G072300		1	0.259999
Gohir.A13G087500	Gohir.D13G235200	253	6e-09	6	1e-70		Gohir.D13G235200	1	0.139567
Gohir.A13G104100	Gohir.A13G207300	282	1.3e-15	7	3e-56		Gohir.A13G207300	1	0.250914
Gohir.A13G142100	Gohir.D10G055900	260	2.4e-11	7	6e-68		Gohir.D10G055900	1	0.205591
Gohir.A13G190500	Gohir.D05G035500	1738	4e-132	38	0	Gohir.A13G190500	Gohir.D05G035500	2	0.0682986
Gohir.A13G190500	Gohir.D05G142100	393	5.8e-18	9	9e-175	Gohir.A13G190500	Gohir.D05G142100	2	0.10774
Gohir.A13G190500	Gohir.D06G061800	472	6e-25	11	6e-66	Gohir.A13G190500		1	0.249517
Gohir.A13G190500	Gohir.D06G075700	1202	1.6e-84	27	0	Gohir.A13G190500	Gohir.D06G075700	2	0.0967284
Gohir.A13G190500	Gohir.D07G006100	304	5.2e-13	8	2e-78	Gohir.A13G190500		1	0.257877
Gohir.A13G190500	Gohir.D07G011300	492	2.1e-29	13	9e-85	Gohir.A13G190500		1	0.230297
Gohir.A13G190500	Gohir.D07G018800	541	3.3e-32	13	0	Gohir.A13G190500		1	0.0561705
Gohir.A13G190500	Gohir.D10G055900	274	1.1e-11	7	5e-176	Gohir.A13G190500	Gohir.D10G055900	2	0.0862555
Gohir.A13G190500	Gohir.D13G196360	56902	0	1152	0	Gohir.A13G190500		1	0.336027
Gohir.A13G207300	Gohir.D07G034700	373	2e-19	10	1e-71	Gohir.A13G207300		1	0.250354
Gohir.A13G207300	Gohir.D08G202956	259	2e-10	7	3e-66	Gohir.A13G207300		1	0.232004
Gohir.A13G207300	Gohir.D09G008400	313	3.1e-16	9	6e-54	Gohir.A13G207300		1	0.275178
Gohir.A13G207300	Gohir.D13G107400	295	6.3e-15	7	3e-56	Gohir.A13G207300		1	0.323288
Gohir.A13G207300	Gohir.D13G211826	56902	0	1152	0	Gohir.A13G207300	Gohir.D13G211826	2	0.100584
Gohir.A13G226700	Gohir.D08G162300	275	4.4e-11	7	4e-48		Gohir.D08G162300	1	0.256822
Gohir.A13G227248	Gohir.D01G206900	288	8.4e-18	9	8e-86	Gohir.A13G227248	Gohir.D01G206900	2	0.220766
Gohir.A13G227248	Gohir.D01G211700	286	3.5e-11	7	2e-100	Gohir.A13G227248	Gohir.D01G211700	2	0.157873
Gohir.A13G227248	Gohir.D03G125400	698	5.5e-39	15	1e-102	Gohir.A13G227248	Gohir.D03G125400	2	0.213569
Gohir.A13G227248	Gohir.D04G063300	336	2.4e-14	8	1e-96	Gohir.A13G227248		1	0.166693
Gohir.A13G227248	Gohir.D05G095600	2285	8.2e-190	51	0	Gohir.A13G227248		1	0.148791
Gohir.A13G227248	Gohir.D07G146300	298	6e-14	8	1e-60	Gohir.A13G227248		1	0.268723
Gohir.A13G227248	Gohir.D09G144200	266	3.4e-08	6	6e-155	Gohir.A13G227248		1	0.104668
Gohir.A13G227248	Gohir.D09G151300	294	2.7e-11	7	6e-100	Gohir.A13G227248		1	0.165161
Gohir.A13G227248	Gohir.D10G214800	286	3.3e-11	7	7e-57	Gohir.A13G227248		1	0.250485
Gohir.A13G227248	Gohir.D11G285700	258	3.6e-11	7	6e-58	Gohir.A13G227248		1	0.227863
Gohir.A13G227248	Gohir.D12G124600	270	1.5e-08	6	1e-58	Gohir.A13G227248		1	0.233819
Gohir.A13G227248	Gohir.D13G056500	258	2.3e-10	7	5e-97	Gohir.A13G227248		1	0.207808
Gohir.A13G227248	Gohir.D13G232700	56902	0	1152	0	Gohir.A13G227248	Gohir.D13G232700	2	0.287334
Gohir.A13G227264	Gohir.D01G204900	288	8.4e-18	9	4e-66	Gohir.A13G227264		1	0.272883
Gohir.A13G227264	Gohir.D03G005800	253	7.5e-10	6	2e-54	Gohir.A13G227264		1	0.252904
Gohir.A13G227264	Gohir.D03G130900	1261	3.3e-90	28	5e-67	Gohir.A13G227264		1	0.255249
Gohir.A13G227264	Gohir.D04G054600	299	2.2e-13	8	3e-26	Gohir.A13G227264		1	0.340339
Gohir.A13G227264	Gohir.D07G148100	298	6e-14	8	3e-35	Gohir.A13G227264		1	0.329244
Gohir.A13G227264	Gohir.D09G149400	483	1.1e-29	12	7e-62	Gohir.A13G227264		1	0.241579
Gohir.A13G227264	Gohir.D10G017200	254	2.1e-10	7	9e-57	Gohir.A13G227264		1	0.270701
Gohir.A13G227264	Gohir.D12G111400	279	5.8e-13	8	4e-58	Gohir.A13G227264		1	0.254112
Gohir.A13G229600	Gohir.D01G206900	297	1e-14	8	1e-180		Gohir.D01G206900	1	0.063637
Gohir.A13G229600	Gohir.D05G035500	351	2.3e-17	9	2e-112		Gohir.D05G035500	1	0.149439
Gohir.A13G229600	Gohir.D08G009100	509	2.2e-23	11	0		Gohir.D08G009100	1	0.15882
Gohir.A13G229600	Gohir.D13G235200	56902	0	1152	0		Gohir.D13G235200	1	0.112417
Gohir.D01G004700	Gohir.D07G041700	293	2.4e-15	8	2e-74		Gohir.D07G041700	1	0.201439
Gohir.D01G020200	Gohir.D03G010050	262	3.8e-09	6	3e-30	Gohir.D01G020200		1	0.286015
Gohir.D01G020200	Gohir.D05G001200	260	3.3e-12	7	6e-30	Gohir.D01G020200		1	0.33949
Gohir.D01G020200	Gohir.D05G054050	268	2.5e-11	7	2e-49	Gohir.D01G020200		1	0.219608
Gohir.D01G020200	Gohir.D05G161250	387	1.5e-21	10	8e-39	Gohir.D01G020200		1	0.339899
Gohir.D01G020200	Gohir.D11G304312	271	1e-12	7	5e-58	Gohir.D01G020200		1	0.276078
Gohir.D01G024300	Gohir.D05G015700	355	5.1e-22	10	1e-74		Gohir.D05G015700	1	0.21693
Gohir.D01G024300	Gohir.D13G232700	282	2.8e-11	7	3e-57		Gohir.D13G232700	1	0.337682
Gohir.D01G049700	Gohir.D12G169400	315	6.6e-17	9	5e-60		Gohir.D12G169400	1	0.265531
Gohir.D01G089900	Gohir.D02G100700	434	3.9e-22	10	2e-97	Gohir.D01G089900	Gohir.D02G100700	2	0.182589
Gohir.D01G089900	Gohir.D03G002350	688	1.3e-45	17	2e-92	Gohir.D01G089900		1	0.172339
Gohir.D01G089900	Gohir.D04G035600	258	4.2e-11	7	7e-79	Gohir.D01G089900		1	0.202314
Gohir.D01G089900	Gohir.D12G057300	343	4.3e-21	10	1e-62	Gohir.D01G089900		1	0.237047
Gohir.D01G089900	Gohir.D12G127600	266	5.7e-12	7	6e-96	Gohir.D01G089900		1	0.159408
Gohir.D01G125100	Gohir.D10G055900	290	4.1e-14	8	8e-66		Gohir.D10G055900	1	0.244138
Gohir.D01G206900	Gohir.D03G120100	460	5.3e-23	11	9e-35	Gohir.D01G206900		1	0.299285
Gohir.D01G206900	Gohir.D05G095600	269	8.3e-12	7	9e-79	Gohir.D01G206900		1	0.223019
Gohir.D01G206900	Gohir.D05G298700	466	1.9e-28	11	0	Gohir.D01G206900	Gohir.D05G298700	2	0.0173749
Gohir.D01G206900	Gohir.D06G124000	365	1.9e-21	10	3e-59	Gohir.D01G206900		1	0.163196
Gohir.D01G206900	Gohir.D08G009100	464	3.2e-27	12	1e-167	Gohir.D01G206900	Gohir.D08G009100	2	0.0705351
Gohir.D01G206900	Gohir.D08G258300	274	2.4e-11	7	1e-65	Gohir.D01G206900		1	0.179738
Gohir.D01G206900	Gohir.D09G025100	264	8.1e-13	8	2e-45	Gohir.D01G206900		1	0.209883
Gohir.D01G206900	Gohir.D09G147900	2796	2.4e-253	62	1e-66	Gohir.D01G206900		1	0.183256
Gohir.D01G206900	Gohir.D09G157800	398	4.1e-18	9	6e-33	Gohir.D01G206900		1	0.312105
Gohir.D01G206900	Gohir.D10G216400	396	1.3e-17	9	0	Gohir.D01G206900		1	0.0419809
Gohir.D01G206900	Gohir.D13G026900	332	1.4e-15	9	6e-70	Gohir.D01G206900		1	0.213261
Gohir.D01G206900	Gohir.D13G091900	262	8e-13	7	2e-138	Gohir.D01G206900	Gohir.D13G091900	2	0.0978362
Gohir.D01G206900	Gohir.D13G235200	288	1.1e-14	8	5e-179	Gohir.D01G206900	Gohir.D13G235200	2	0.0607796
Gohir.D01G211700	Gohir.D03G125400	460	5.3e-23	11	0	Gohir.D01G211700	Gohir.D03G125400	2	0.0518842
Gohir.D01G211700	Gohir.D04G121633	556	3.6e-26	12	2e-156	Gohir.D01G211700		1	0.2097
Gohir.D01G211700	Gohir.D04G123700	2545	4.1e-228	57	6e-64	Gohir.D01G211700		1	0.220733
Gohir.D01G211700	Gohir.D05G092300	305	1.4e-13	8	1e-40	Gohir.D01G211700		1	0.269079
Gohir.D01G211700	Gohir.D05G095600	276	5.2e-09	6	3e-95	Gohir.D01G211700		1	0.148436
Gohir.D01G211700	Gohir.D05G102600	269	8.3e-12	7	2e-50	Gohir.D01G211700		1	0.255282
Gohir.D01G211700	Gohir.D06G115200	282	2.4e-14	8	4e-59	Gohir.D01G211700		1	0.300607
Gohir.D01G211700	Gohir.D06G117800	365	1.9e-21	10	3e-52	Gohir.D01G211700		1	0.331444
Gohir.D01G211700	Gohir.D06G190100	292	7.9e-14	8	3e-67	Gohir.D01G211700		1	0.227251
Gohir.D01G211700	Gohir.D07G159800	259	7.2e-15	8	4e-84	Gohir.D01G211700		1	0.185956
Gohir.D01G211700	Gohir.D08G262100	274	2.4e-11	7	5e-65	Gohir.D01G211700		1	0.210648
Gohir.D01G211700	Gohir.D09G151300	608	1e-28	13	0	Gohir.D01G211700		1	0.168102
Gohir.D01G211700	Gohir.D10G229400	250	7.7e-11	7	0	Gohir.D01G211700		1	0.0700874
Gohir.D01G211700	Gohir.D13G032500	332	1.4e-15	9	1e-25	Gohir.D01G211700		1	0.313747
Gohir.D01G211700	Gohir.D13G232700	252	8.7e-09	6	5e-99	Gohir.D01G211700	Gohir.D13G232700	2	0.15755
Gohir.D01G213100	Gohir.D05G015700	523	2e-36	15	9e-31		Gohir.D05G015700	1	0.329755
Gohir.D01G213100	Gohir.D13G232800	274	1.4e-11	7	4e-42		Gohir.D13G232800	1	0.240005
Gohir.D01G213100	Gohir.D13G235200	252	8.7e-09	6	5e-33		Gohir.D13G235200	1	0.31414
Gohir.D01G219050	Gohir.D05G298700	253	1.4e-13	8	8e-07		Gohir.D05G298700	1	0.32845
Gohir.D02G071600	Gohir.D13G232800	294	1.5e-13	8	4e-53		Gohir.D13G232800	1	0.262772
Gohir.D02G076200	Gohir.D13G091900	337	4.7e-19	9	7e-19		Gohir.D13G091900	1	0.356317
Gohir.D02G099300	Gohir.D05G015700	413	2.8e-26	12	5e-33		Gohir.D05G015700	1	0.309378
Gohir.D02G100700	Gohir.D03G005800	314	6.4e-14	8	3e-56	Gohir.D02G100700		1	0.217243
Gohir.D02G100700	Gohir.D04G008100	279	2.7e-13	8	5e-121	Gohir.D02G100700	Gohir.D04G008100	2	0.122152
Gohir.D02G100700	Gohir.D04G050100	284	1.4e-14	8	4e-133	Gohir.D02G100700	Gohir.D04G050100	2	0.119903
Gohir.D02G100700	Gohir.D05G015100	413	2.8e-26	12	4e-52	Gohir.D02G100700		1	0.289381
Gohir.D02G100700	Gohir.D05G115900	434	2.6e-27	12	7e-52	Gohir.D02G100700		1	0.274752
Gohir.D02G100700	Gohir.D05G274600	292	1.3e-13	8	1e-63	Gohir.D02G100700		1	0.282379
Gohir.D02G100700	Gohir.D06G075700	256	5.8e-13	7	4e-111	Gohir.D02G100700	Gohir.D06G075700	2	0.14699
Gohir.D02G100700	Gohir.D06G139800	334	6.3e-19	9	7e-64	Gohir.D02G100700		1	0.296841
Gohir.D02G100700	Gohir.D07G006100	335	3.6e-20	10	2e-60	Gohir.D02G100700		1	0.276363
Gohir.D02G100700	Gohir.D10G009600	254	2.6e-10	7	1e-29	Gohir.D02G100700		1	0.385753
Gohir.D02G100700	Gohir.D10G136800	292	1.6e-14	8	2e-64	Gohir.D02G100700		1	0.229035
Gohir.D02G100700	Gohir.D11G174700	296	6.8e-15	8	1e-68	Gohir.D02G100700		1	0.257135
Gohir.D02G114600	Gohir.D12G169400	1015	1.2e-78	25	7e-32		Gohir.D12G169400	1	0.355373
Gohir.D02G114600	Gohir.D13G072400	402	5.1e-18	9	4e-32		Gohir.D13G072400	1	0.325709
Gohir.D02G118200	Gohir.D09G061100	252	2.7e-11	7	2e-40		Gohir.D09G061100	1	0.302985
Gohir.D02G163100	Gohir.D11G073300	251	4.9e-11	7	8e-38		Gohir.D11G073300	1	0.303937
Gohir.D02G164900	Gohir.D04G034500	268	1.4e-12	7	1e-67	Gohir.D02G164900		1	0.217807
Gohir.D02G164900	Gohir.D04G168700	251	2.8e-12	7	1e-29	Gohir.D02G164900		1	0.332839
Gohir.D02G164900	Gohir.D04G178000	386	5.1e-18	9	0	Gohir.D02G164900		1	0.0765668
Gohir.D02G164900	Gohir.D05G264200	299	1.2e-14	8	6e-71	Gohir.D02G164900		1	0.275653
Gohir.D02G164900	Gohir.D05G313100	350	9.1e-17	8	6e-36	Gohir.D02G164900		1	0.215054
Gohir.D02G164900	Gohir.D06G190100	278	1.9e-13	8	2e-62	Gohir.D02G164900		1	0.259271
Gohir.D02G164900	Gohir.D09G149400	321	9e-15	8	3e-67	Gohir.D02G164900		1	0.235106
Gohir.D02G164900	Gohir.D10G134500	296	4e-14	8	2e-56	Gohir.D02G164900		1	0.248988
Gohir.D02G164900	Gohir.D11G072500	251	4.9e-11	7	1e-47	Gohir.D02G164900		1	0.278966
Gohir.D02G164900	Gohir.D13G030600	262	7.4e-14	8	1e-64	Gohir.D02G164900		1	0.231635
Gohir.D03G005800	Gohir.D05G015700	407	3.2e-25	12	7e-54		Gohir.D05G015700	1	0.230374
Gohir.D03G005800	Gohir.D09G103900	273	1.5e-15	8	3e-48		Gohir.D09G103900	1	0.257214
Gohir.D03G005800	Gohir.D11G079000	258	2.3e-10	6	1e-47		Gohir.D11G079000	1	0.368558
Gohir.D03G015300	Gohir.D08G181700	257	1.6e-10	7	1e-67		Gohir.D08G181700	1	0.24514
Gohir.D03G057800	Gohir.D05G015700	445	8e-23	11	4e-55		Gohir.D05G015700	1	0.262698
Gohir.D03G057800	Gohir.D13G091900	323	5e-19	10	3e-52		Gohir.D13G091900	1	0.35646
Gohir.D03G060800	Gohir.D13G235200	257	6.9e-12	7	2e-88		Gohir.D13G235200	1	0.201521
Gohir.D03G125400	Gohir.D04G063300	325	5.4e-15	8	0	Gohir.D03G125400		1	0.0295936
Gohir.D03G125400	Gohir.D04G121633	510	4.4e-29	12	2e-151	Gohir.D03G125400		1	0.0887206
Gohir.D03G125400	Gohir.D05G095600	4403	0	93	1e-100	Gohir.D03G125400		1	0.172802
Gohir.D03G125400	Gohir.D09G151300	752	1.6e-42	17	0	Gohir.D03G125400		1	0.0804432
Gohir.D03G125400	Gohir.D10G248300	463	4.2e-27	12	3e-53	Gohir.D03G125400		1	0.32739
Gohir.D03G125400	Gohir.D12G023950	303	1.7e-14	8	1e-17	Gohir.D03G125400		1	0.22224
Gohir.D03G125400	Gohir.D12G257000	294	1.1e-13	8	3e-61	Gohir.D03G125400		1	0.25446
Gohir.D03G125400	Gohir.D13G232700	750	6.1e-43	16	3e-98	Gohir.D03G125400	Gohir.D13G232700	2	0.217238
Gohir.D03G130900	Gohir.D08G009100	254	2.1e-11	6	5e-62		Gohir.D08G009100	1	0.335094
Gohir.D03G130900	Gohir.D13G232800	1312	6.4e-94	29	1e-67		Gohir.D13G232800	1	0.238315
Gohir.D03G130900	Gohir.D13G235200	750	6.1e-43	16	7e-64		Gohir.D13G235200	1	0.314171
Gohir.D03G146600	Gohir.D04G122800	342	4.3e-16	9	2e-38	Gohir.D03G146600		1	0.304234
Gohir.D03G146600	Gohir.D05G142100	266	1.2e-11	7	4e-129	Gohir.D03G146600	Gohir.D05G142100	2	0.120881
Gohir.D03G146600	Gohir.D09G130800	254	1.1e-10	7	7e-61	Gohir.D03G146600		1	0.20086
Gohir.D03G146600	Gohir.D10G113100	345	1.4e-16	9	1e-62	Gohir.D03G146600		1	0.270732
Gohir.D03G146600	Gohir.D11G194800	255	1.8e-10	7	1e-52	Gohir.D03G146600		1	0.286248
Gohir.D03G146600	Gohir.D12G071600	344	7.2e-18	9	9e-57	Gohir.D03G146600		1	0.237529
Gohir.D03G146600	Gohir.D12G112600	554	1.6e-36	15	3e-34	Gohir.D03G146600		1	0.291333
Gohir.D03G146600	Gohir.D12G214600	289	7e-16	9	4e-98	Gohir.D03G146600	Gohir.D12G214600	2	0.179514
Gohir.D04G000801	Gohir.D05G015700	275	1.2e-13	8	3e-36		Gohir.D05G015700	1	0.401494
Gohir.D04G008100	Gohir.D04G050100	289	5.8e-13	8	8e-145	Gohir.D04G008100	Gohir.D04G050100	2	0.0824846
Gohir.D04G008100	Gohir.D05G111700	280	3.2e-17	9	2e-74	Gohir.D04G008100		1	0.174372
Gohir.D04G008100	Gohir.D05G137500	430	1.4e-20	10	8e-82	Gohir.D04G008100		1	0.224835
Gohir.D04G008100	Gohir.D06G026266	250	1.7e-11	7	1e-12	Gohir.D04G008100		1	0.26934
Gohir.D04G008100	Gohir.D06G086600	266	3.8e-10	6	1e-20	Gohir.D04G008100		1	0.310751
Gohir.D04G008100	Gohir.D06G168300	252	5.7e-13	7	2e-74	Gohir.D04G008100		1	0.186491
Gohir.D04G008100	Gohir.D07G146300	318	2e-16	9	2e-71	Gohir.D04G008100		1	0.220234
Gohir.D04G008100	Gohir.D09G145900	286	3.4e-13	8	7e-42	Gohir.D04G008100		1	0.1799
Gohir.D04G008100	Gohir.D09G145900	250	1.8e-10	7	7e-42	Gohir.D04G008100		1	0.1799
Gohir.D04G008100	Gohir.D09G172100	325	1.6e-19	10	3e-56	Gohir.D04G008100		1	0.24045
Gohir.D04G008100	Gohir.D09G224100	250	9.6e-09	6	7e-44	Gohir.D04G008100		1	0.244954
Gohir.D04G008100	Gohir.D09G242800	260	6.8e-12	7	5e-65	Gohir.D04G008100		1	0.218802
Gohir.D04G008100	Gohir.D10G048800	462	1.4e-27	12	9e-68	Gohir.D04G008100		1	0.258894
Gohir.D04G008100	Gohir.D11G048100	259	1.1e-11	7	3e-49	Gohir.D04G008100		1	0.23605
Gohir.D04G008100	Gohir.D11G078400	274	1.1e-10	7	5e-46	Gohir.D04G008100		1	0.308913
Gohir.D04G008100	Gohir.D12G181866	346	1.9e-17	9	9e-48	Gohir.D04G008100		1	0.21438
Gohir.D04G008800	Gohir.D11G079000	274	1.1e-10	7	9e-40		Gohir.D11G079000	1	0.314552
Gohir.D04G008800	Gohir.D13G072400	364	1e-19	10	1e-37		Gohir.D13G072400	1	0.329476
Gohir.D04G050100	Gohir.D04G111700	280	4.8e-13	8	3e-108	Gohir.D04G050100		1	0.186698
Gohir.D04G050100	Gohir.D09G151300	267	2.2e-10	7	4e-157	Gohir.D04G050100		1	0.0920843
Gohir.D04G050100	Gohir.D10G050500	263	5.2e-12	7	2e-65	Gohir.D04G050100		1	0.250338
Gohir.D04G050100	Gohir.D11G073300	711	7.5e-46	17	0	Gohir.D04G050100	Gohir.D11G073300	2	0.0845371
Gohir.D04G050100	Gohir.D12G038400	276	2.3e-10	7	2e-34	Gohir.D04G050100		1	0.295429
Gohir.D04G050100	Gohir.D12G110600	270	1.2e-12	8	2e-71	Gohir.D04G050100		1	0.267619
Gohir.D04G050100	Gohir.D12G169400	496	1.7e-26	12	9e-141	Gohir.D04G050100	Gohir.D12G169400	2	0.110162
Gohir.D04G050100	Gohir.D12G214600	259	3.6e-12	7	5e-113	Gohir.D04G050100	Gohir.D12G214600	2	0.127996
Gohir.D04G050100	Gohir.D13G072300	1012	2.3e-71	23	4e-92	Gohir.D04G050100		1	0.218144
Gohir.D04G060466	Gohir.D05G298700	526	1.3e-31	13	4e-73		Gohir.D05G298700	1	0.198195
Gohir.D04G060466	Gohir.D13G235200	368	2.3e-17	9	2e-73		Gohir.D13G235200	1	0.275608
Gohir.D04G063300	Gohir.D13G232700	368	2.3e-17	9	6e-96		Gohir.D13G232700	1	0.162922
Gohir.D04G077900	Gohir.D12G214600	277	3.1e-11	7	2e-36		Gohir.D12G214600	1	0.321353
Gohir.D04G111700	Gohir.D10G212300	565	5.6e-33	14	0		Gohir.D10G212300	1	0.0830373
Gohir.D04G111700	Gohir.D13G232700	252	7.3e-08	6	3e-149		Gohir.D13G232700	1	0.104519
Gohir.D04G111700	Gohir.D13G235200	318	1.4e-17	9	1e-93		Gohir.D13G235200	1	0.220338
Gohir.D04G121633	Gohir.D13G235200	296	1.5e-15	8	4e-80		Gohir.D13G235200	1	0.135025
Gohir.D04G122800	Gohir.D10G212300	270	5.1e-12	7	8e-61		Gohir.D10G212300	1	0.304622
Gohir.D04G123700	Gohir.D13G091900	374	1.8e-21	10	3e-62		Gohir.D13G091900	1	0.269391
Gohir.D05G015700	Gohir.D05G105600	395	4e-23	11	9e-22	Gohir.D05G015700		1	0.401377
Gohir.D05G015700	Gohir.D05G115900	356	1e-17	9	2e-48	Gohir.D05G015700		1	0.277429
Gohir.D05G015700	Gohir.D05G162900	280	1e-13	8	3e-62	Gohir.D05G015700		1	0.203523
Gohir.D05G015700	Gohir.D06G117800	268	1.6e-13	8	8e-58	Gohir.D05G015700		1	0.249605
Gohir.D05G015700	Gohir.D06G190100	353	6.2e-20	9	9e-69	Gohir.D05G015700		1	0.230722
Gohir.D05G015700	Gohir.D07G034700	302	4.9e-15	8	3e-67	Gohir.D05G015700		1	0.2632
Gohir.D05G015700	Gohir.D07G041700	734	2.9e-44	17	0	Gohir.D05G015700	Gohir.D07G041700	2	0.0913936
Gohir.D05G015700	Gohir.D08G025900	280	1e-10	7	1e-134	Gohir.D05G015700		1	0.112308
Gohir.D05G015700	Gohir.D09G148833	337	1.7e-16	9	5e-53	Gohir.D05G015700		1	0.210354
Gohir.D05G015700	Gohir.D09G241000	264	9.5e-11	7	4e-45	Gohir.D05G015700		1	0.273348
Gohir.D05G015700	Gohir.D12G214600	286	9.7e-16	9	6e-114	Gohir.D05G015700	Gohir.D12G214600	2	0.132296
Gohir.D05G015700	Gohir.D13G039900	307	2.1e-17	9	4e-58	Gohir.D05G015700		1	0.250638
Gohir.D05G035500	Gohir.D05G102600	294	1.7e-13	8	9e-53	Gohir.D05G035500		1	0.253048
Gohir.D05G035500	Gohir.D06G075700	9506	0	205	0	Gohir.D05G035500	Gohir.D06G075700	2	0.133459
Gohir.D05G035500	Gohir.D06G085000	250	5.3e-12	7	8e-50	Gohir.D05G035500		1	0.295656
Gohir.D05G035500	Gohir.D06G191900	313	8.3e-15	8	4e-66	Gohir.D05G035500		1	0.259021
Gohir.D05G035500	Gohir.D07G018800	993	2.4e-70	24	0	Gohir.D05G035500		1	0.0546653
Gohir.D05G035500	Gohir.D10G055900	264	2e-08	6	0	Gohir.D05G035500	Gohir.D10G055900	2	0.125749
Gohir.D05G035500	Gohir.D11G079000	281	3.7e-14	8	6e-108	Gohir.D05G035500	Gohir.D11G079000	2	0.177062
Gohir.D05G035500	Gohir.D11G109701	366	9.9e-21	10	1e-60	Gohir.D05G035500		1	0.25851
Gohir.D05G035500	Gohir.D11G143500	272	1.6e-14	8	1e-106	Gohir.D05G035500		1	0.184212
Gohir.D05G035500	Gohir.D13G196360	1688	4e-129	37	0	Gohir.D05G035500		1	0.0996186
Gohir.D05G035500	Gohir.D13G235200	352	2.4e-17	9	8e-112	Gohir.D05G035500	Gohir.D13G235200	2	0.147748
Gohir.D05G056500	Gohir.D09G061100	289	9.7e-14	8	6e-58		Gohir.D09G061100	1	0.256217
Gohir.D05G057600	Gohir.D11G079000	387	4.5e-22	11	2e-06		Gohir.D11G079000	1	0.42961
Gohir.D05G059200	Gohir.D07G041700	332	1.1e-16	9	4e-71		Gohir.D07G041700	1	0.211459
Gohir.D05G059200	Gohir.D10G212300	261	2.7e-11	7	2e-62		Gohir.D10G212300	1	0.259623
Gohir.D05G069850	Gohir.D13G072400	333	2.1e-16	8	7e-36		Gohir.D13G072400	1	0.313571
Gohir.D05G074900	Gohir.D09G103900	343	3.7e-16	8	0		Gohir.D09G103900	1	0.143836
Gohir.D05G074900	Gohir.D10G055900	273	1.9e-11	7	6e-97		Gohir.D10G055900	1	0.146853
Gohir.D05G074900	Gohir.D13G232700	344	3.3e-20	10	3e-82		Gohir.D13G232700	1	0.171504
Gohir.D05G092300	Gohir.D05G298700	252	5.5e-12	7	2e-36		Gohir.D05G298700	1	0.303284
Gohir.D05G095600	Gohir.D08G181700	398	3.9e-25	11	6e-121		Gohir.D08G181700	1	0.149131
Gohir.D05G095600	Gohir.D09G103900	434	5e-27	12	3e-85		Gohir.D09G103900	1	0.197098
Gohir.D05G095600	Gohir.D13G232700	1980	3.2e-157	44	0		Gohir.D13G232700	1	0.138045
Gohir.D05G108300	Gohir.D10G212300	477	8.4e-28	12	5e-29		Gohir.D10G212300	1	0.306106
Gohir.D05G116500	Gohir.D05G142100	275	1.7e-11	7	5e-49		Gohir.D05G142100	1	0.287008
Gohir.D05G116500	Gohir.D10G055900	262	3.2e-12	7	2e-49		Gohir.D10G055900	1	0.268168
Gohir.D05G116500	Gohir.D11G079000	262	1e-10	7	4e-46		Gohir.D11G079000	1	0.353552
Gohir.D05G121900	Gohir.D11G073300	262	1e-10	7	1e-70		Gohir.D11G073300	1	0.247216
Gohir.D05G123800	Gohir.D07G041700	258	2.4e-11	7	8e-71		Gohir.D07G041700	1	0.237371
Gohir.D05G137500	Gohir.D10G055900	2729	8.3e-236	59	7e-78		Gohir.D10G055900	1	0.252094
Gohir.D05G142100	Gohir.D06G075700	861	2e-63	22	9e-177	Gohir.D05G142100	Gohir.D06G075700	2	0.133847
Gohir.D05G142100	Gohir.D06G148100	3295	9.2e-307	73	2e-55	Gohir.D05G142100		1	0.280891
Gohir.D05G142100	Gohir.D07G011300	297	2.3e-14	8	2e-81	Gohir.D05G142100		1	0.234999
Gohir.D05G142100	Gohir.D07G018800	430	4.5e-24	11	7e-172	Gohir.D05G142100		1	0.0777516
Gohir.D05G142100	Gohir.D07G135500	385	7.2e-26	12	4e-65	Gohir.D05G142100		1	0.22486
Gohir.D05G142100	Gohir.D09G151300	343	1.3e-15	9	5e-123	Gohir.D05G142100		1	0.141465
Gohir.D05G142100	Gohir.D09G201100	250	7.7e-11	7	3e-66	Gohir.D05G142100		1	0.201771
Gohir.D05G142100	Gohir.D10G055900	2800	1e-227	59	0	Gohir.D05G142100	Gohir.D10G055900	2	0.169548
Gohir.D05G142100	Gohir.D11G178900	303	1.5e-16	9	8e-67	Gohir.D05G142100		1	0.320186
Gohir.D05G142100	Gohir.D11G203800	266	5.5e-15	8	4e-56	Gohir.D05G142100		1	0.257448
Gohir.D05G142100	Gohir.D12G110600	315	3.7e-16	9	6e-69	Gohir.D05G142100		1	0.237792
Gohir.D05G142100	Gohir.D13G196360	387	2e-18	9	4e-172	Gohir.D05G142100		1	0.109882
Gohir.D05G144600	Gohir.D10G055900	256	1e-09	6	2e-56		Gohir.D10G055900	1	0.28318
Gohir.D05G162900	Gohir.D13G068300	493	2.5e-35	13	7e-61		Gohir.D13G068300	1	0.250936
Gohir.D05G207100	Gohir.D12G169400	250	5.9e-11	7	1e-71		Gohir.D12G169400	1	0.234454
Gohir.D05G264200	Gohir.D13G068300	277	6e-14	8	4e-75		Gohir.D13G068300	1	0.306793
Gohir.D05G295500	Gohir.D10G212300	1179	6.5e-88	27	0		Gohir.D10G212300	1	0.106043
Gohir.D05G297100	Gohir.D13G235200	285	4.4e-12	7	9e-44		Gohir.D13G235200	1	0.208969
Gohir.D05G298700	Gohir.D07G099300	260	2.8e-09	6	2e-62	Gohir.D05G298700		1	0.220316
Gohir.D05G298700	Gohir.D08G009100	341	4.3e-16	8	6e-176	Gohir.D05G298700	Gohir.D08G009100	2	0.071798
Gohir.D05G298700	Gohir.D08G118200	267	7.5e-13	7	4e-46	Gohir.D05G298700		1	0.253584
Gohir.D05G298700	Gohir.D08G212500	297	8e-15	8	1e-72	Gohir.D05G298700		1	0.203919
Gohir.D05G298700	Gohir.D09G149400	474	5.5e-28	12	7e-60	Gohir.D05G298700		1	0.291198
Gohir.D05G298700	Gohir.D10G216400	1179	6.5e-88	27	0	Gohir.D05G298700		1	0.0733571
Gohir.D05G298700	Gohir.D10G227350	255	3.7e-13	8	6e-38	Gohir.D05G298700		1	0.290179
Gohir.D05G298700	Gohir.D11G306000	294	3.4e-13	7	1e-73	Gohir.D05G298700		1	0.219057
Gohir.D05G298700	Gohir.D13G232700	285	4.4e-12	7	6e-84	Gohir.D05G298700	Gohir.D13G232700	2	0.196441
Gohir.D06G075700	Gohir.D07G018800	681	8.6e-46	17	0	Gohir.D06G075700		1	0.0557351
Gohir.D06G075700	Gohir.D10G055900	444	5.4e-21	10	0	Gohir.D06G075700	Gohir.D10G055900	2	0.0833326
Gohir.D06G075700	Gohir.D12G028000	274	1.5e-15	8	2e-70	Gohir.D06G075700		1	0.241194
Gohir.D06G075700	Gohir.D13G196360	871	2.6e-51	19	0	Gohir.D06G075700		1	0.116519
Gohir.D06G085000	Gohir.D10G055900	367	2.4e-20	10	1e-49		Gohir.D10G055900	1	0.247397
Gohir.D06G095300	Gohir.D11G073300	258	2.5e-11	7	1e-78		Gohir.D11G073300	1	0.222273
Gohir.D06G123450	Gohir.D09G061100	274	4e-12	7	6e-07		Gohir.D09G061100	1	0.26625
Gohir.D06G153300	Gohir.D13G068300	271	3.9e-12	7	2e-110		Gohir.D13G068300	1	0.1503
Gohir.D06G156900	Gohir.D11G073300	286	6.6e-16	8	1e-67		Gohir.D11G073300	1	0.232843
Gohir.D06G189200	Gohir.D09G061100	251	1.4e-10	7	1e-64		Gohir.D09G061100	1	0.191367
Gohir.D06G190100	Gohir.D08G162300	329	6.7e-19	10	2e-52		Gohir.D08G162300	1	0.223636
Gohir.D06G191900	Gohir.D09G061100	339	2.1e-17	9	1e-70		Gohir.D09G061100	1	0.250838
Gohir.D06G198000	Gohir.D10G212300	359	4.8e-19	10	5e-63		Gohir.D10G212300	1	0.228482
Gohir.D06G198000	Gohir.D11G079000	280	9.5e-15	8	8e-59		Gohir.D11G079000	1	0.244173
Gohir.D07G011300	Gohir.D07G041700	310	4.9e-15	8	3e-93		Gohir.D07G041700	1	0.176478
Gohir.D07G011300	Gohir.D10G055900	294	9e-14	8	1e-81		Gohir.D10G055900	1	0.20475
Gohir.D07G018800	Gohir.D10G055900	573	6.6e-35	14	1e-175		Gohir.D10G055900	1	0.0783459
Gohir.D07G018800	Gohir.D12G214600	250	6.3e-11	7	2e-107		Gohir.D12G214600	1	0.145153
Gohir.D07G018800	Gohir.D13G235200	251	1.5e-10	7	2e-105		Gohir.D13G235200	1	0.155911
Gohir.D07G041700	Gohir.D09G172100	327	2.1e-15	8	8e-56	Gohir.D07G041700		1	0.256155
Gohir.D07G041700	Gohir.D10G136800	266	8.9e-14	8	4e-70	Gohir.D07G041700		1	0.221056
Gohir.D07G041700	Gohir.D11G289600	291	3.5e-15	8	2e-104	Gohir.D07G041700		1	0.160865
Gohir.D07G041700	Gohir.D12G176400	290	1.8e-14	8	6e-81	Gohir.D07G041700		1	0.215495
Gohir.D07G099300	Gohir.D13G235200	634	1.8e-34	14	2e-63		Gohir.D13G235200	1	0.261422
Gohir.D07G133400	Gohir.D09G061100	346	2.7e-22	10	3e-98		Gohir.D09G061100	1	0.193285
Gohir.D07G133400	Gohir.D13G068300	257	2.7e-11	7	7e-92		Gohir.D13G068300	1	0.185034
Gohir.D07G135500	Gohir.D13G235200	253	7.8e-11	7	4e-74		Gohir.D13G235200	1	0.202381
Gohir.D07G137051	Gohir.D13G232800	253	7.8e-11	7	3e-57		Gohir.D13G232800	1	0.262631
Gohir.D07G146300	Gohir.D13G232700	294	6e-14	8	4e-57		Gohir.D13G232700	1	0.27516
Gohir.D07G148100	Gohir.D11G079000	365	4.7e-19	10	3e-35		Gohir.D11G079000	1	0.340681
Gohir.D07G148100	Gohir.D13G232800	294	6e-14	8	2e-35		Gohir.D13G232800	1	0.310666
Gohir.D07G179425	Gohir.D09G039700	301	1.4e-14	8	2e-32		Gohir.D09G039700	1	0.250813
Gohir.D07G179425	Gohir.D13G072400	273	2.9e-14	8	4e-32		Gohir.D13G072400	1	0.247627
Gohir.D07G190200	Gohir.D13G235200	253	2.8e-11	7	2e-61		Gohir.D13G235200	1	0.297805
Gohir.D08G009100	Gohir.D09G147900	303	1.1e-14	8	5e-65	Gohir.D08G009100		1	0.222243
Gohir.D08G009100	Gohir.D10G235200	273	1.7e-12	7	9e-60	Gohir.D08G009100		1	0.239653
Gohir.D08G009100	Gohir.D13G235200	556	2.1e-26	12	0	Gohir.D08G009100	Gohir.D13G235200	2	0.154432
Gohir.D08G039300	Gohir.D11G079000	748	1e-45	17	0		Gohir.D11G079000	1	0.179106
Gohir.D08G047800	Gohir.D13G235200	399	5.2e-20	10	3e-74		Gohir.D13G235200	1	0.196805
Gohir.D08G162300	Gohir.D11G078400	1283	1.3e-92	28	0	Gohir.D08G162300		1	0.162567
Gohir.D08G162300	Gohir.D13G211826	277	1.3e-14	8	4e-53	Gohir.D08G162300	Gohir.D13G211826	2	0.324551
Gohir.D08G181700	Gohir.D09G151300	318	1.2e-17	9	7e-112	Gohir.D08G181700		1	0.157543
Gohir.D08G181700	Gohir.D10G250600	325	6.9e-14	8	7e-28	Gohir.D08G181700		1	0.368818
Gohir.D08G181700	Gohir.D11G027900	821	2.2e-49	18	0	Gohir.D08G181700		1	0.130429
Gohir.D08G181700	Gohir.D12G214600	5544	0	118	0	Gohir.D08G181700	Gohir.D12G214600	2	0.148078
Gohir.D08G202956	Gohir.D13G211826	261	3.3e-10	7	3e-66		Gohir.D13G211826	1	0.226387
Gohir.D08G212500	Gohir.D11G073300	324	1.2e-14	8	3e-62		Gohir.D11G073300	1	0.214498
Gohir.D08G212500	Gohir.D13G235200	761	4.4e-45	17	3e-66		Gohir.D13G235200	1	0.244506
Gohir.D08G258300	Gohir.D09G103900	250	1.2e-10	7	3e-44		Gohir.D09G103900	1	0.239065
Gohir.D09G008400	Gohir.D13G072400	321	4.2e-18	9	5e-57		Gohir.D13G072400	1	0.278877
Gohir.D09G008400	Gohir.D13G211826	270	9.9e-13	8	6e-54		Gohir.D13G211826	1	0.28594
Gohir.D09G015900	Gohir.D12G169400	511	1.2e-28	12	9e-56		Gohir.D12G169400	1	0.203394
Gohir.D09G016325	Gohir.D13G072400	775	7.4e-54	18	5e-56		Gohir.D13G072400	1	0.298799
Gohir.D09G020800	Gohir.D11G073300	850	2.5e-59	20	0		Gohir.D11G073300	1	0.107735
Gohir.D09G039700	Gohir.D11G235800	275	9.3e-13	7	4e-41	Gohir.D09G039700		1	0.375921
Gohir.D09G039700	Gohir.D12G127600	258	5.5e-11	7	5e-83	Gohir.D09G039700		1	0.244989
Gohir.D09G039700	Gohir.D12G254900	283	7e-14	7	3e-64	Gohir.D09G039700		1	0.245572
Gohir.D09G039700	Gohir.D12G263500	458	1.6e-21	10	7e-30	Gohir.D09G039700		1	0.430021
Gohir.D09G061100	Gohir.D09G241000	322	1.9e-14	8	1e-42	Gohir.D09G061100		1	0.328667
Gohir.D09G061100	Gohir.D10G168500	742	3.2e-54	19	6e-40	Gohir.D09G061100		1	0.308758
Gohir.D09G103900	Gohir.D09G149800	264	1.1e-13	8	1e-58	Gohir.D09G103900		1	0.313975
Gohir.D09G144200	Gohir.D10G212300	690	1.1e-47	18	0		Gohir.D10G212300	1	0.0711897
Gohir.D09G144200	Gohir.D13G232700	405	1.6e-22	10	2e-152		Gohir.D13G232700	1	0.102854
Gohir.D09G144200	Gohir.D13G235200	275	2.4e-12	7	7e-94		Gohir.D13G235200	1	0.214528
Gohir.D09G145900	Gohir.D13G232800	405	1.6e-22	10	4e-45		Gohir.D13G232800	1	0.224333
Gohir.D09G145900	Gohir.D13G235200	438	1.5e-24	11	9e-48		Gohir.D13G235200	1	0.217467
Gohir.D09G147900	Gohir.D13G072400	344	1.3e-17	9	2e-63		Gohir.D13G072400	1	0.199071
Gohir.D09G147900	Gohir.D13G232700	438	1.5e-24	11	2e-45		Gohir.D13G232700	1	0.318659
Gohir.D09G147900	Gohir.D13G235200	405	1.6e-22	10	5e-65		Gohir.D13G235200	1	0.200223
Gohir.D09G151300	Gohir.D13G091900	261	1e-10	7	1e-85		Gohir.D13G091900	1	0.198159
Gohir.D09G151300	Gohir.D13G232700	295	3.5e-11	7	8e-99		Gohir.D13G232700	1	0.162643
Gohir.D09G172100	Gohir.D10G055900	254	8.6e-11	7	8e-60		Gohir.D10G055900	1	0.212913
Gohir.D09G172100	Gohir.D12G169400	310	1.4e-12	7	6e-57		Gohir.D12G169400	1	0.234449
Gohir.D10G055900	Gohir.D13G196360	268	2.8e-12	7	4e-173	Gohir.D10G055900		1	0.0998051
Gohir.D10G113700	Gohir.D11G073300	293	1.7e-14	8	1e-61		Gohir.D11G073300	1	0.248921
Gohir.D10G136800	Gohir.D11G073300	334	3.8e-16	9	7e-66		Gohir.D11G073300	1	0.267776
Gohir.D10G163800	Gohir.D11G073300	268	8.2e-13	7	2e-57		Gohir.D11G073300	1	0.299609
Gohir.D10G212300	Gohir.D11G079000	260	5e-11	7	1e-138	Gohir.D10G212300	Gohir.D11G079000	2	0.123503
Gohir.D10G212300	Gohir.D11G178400	260	2e-08	6	1e-25	Gohir.D10G212300		1	0.354596
Gohir.D10G212300	Gohir.D13G021100	282	1.2e-11	7	3e-57	Gohir.D10G212300		1	0.226226
Gohir.D10G214800	Gohir.D13G232700	284	3.1e-11	7	3e-54		Gohir.D13G232700	1	0.242996
Gohir.D10G216400	Gohir.D13G091900	260	6.4e-12	7	2e-138		Gohir.D13G091900	1	0.0841729
Gohir.D10G232424	Gohir.D13G235200	285	3e-11	7	2e-43		Gohir.D13G235200	1	0.341695
Gohir.D11G027900	Gohir.D11G079000	388	3.1e-18	9	0		Gohir.D11G079000	1	0.069088
Gohir.D11G027900	Gohir.D12G214600	1423	8.8e-109	32	0		Gohir.D12G214600	1	0.163657
Gohir.D11G032400	Gohir.D13G235200	274	8.6e-12	7	2e-61		Gohir.D13G235200	1	0.260012
Gohir.D11G043800	Gohir.D12G169400	257	1.2e-10	7	3e-31		Gohir.D12G169400	1	0.388393
Gohir.D11G053500	Gohir.D11G073300	321	1.3e-17	9	1e-55		Gohir.D11G073300	1	0.276122
Gohir.D11G073300	Gohir.D12G050000	259	1.1e-10	7	3e-63	Gohir.D11G073300		1	0.280457
Gohir.D11G073300	Gohir.D12G169400	389	1.7e-17	9	1e-146	Gohir.D11G073300	Gohir.D12G169400	2	0.127988
Gohir.D11G079000	Gohir.D12G067000	270	2.4e-13	8	4e-37	Gohir.D11G079000		1	0.320315
Gohir.D11G079000	Gohir.D12G112600	317	9.2e-19	9	3e-35	Gohir.D11G079000		1	0.348192
Gohir.D11G079000	Gohir.D12G214600	2020	2.8e-171	46	5e-177	Gohir.D11G079000	Gohir.D12G214600	2	0.0656329
Gohir.D11G191300	Gohir.D13G068300	289	5.7e-17	9	4e-72		Gohir.D13G068300	1	0.21246
Gohir.D11G201900	Gohir.D12G169400	273	1.8e-12	7	5e-28		Gohir.D12G169400	1	0.310253
Gohir.D11G203800	Gohir.D13G235200	258	2.1e-08	6	2e-61		Gohir.D13G235200	1	0.236243
Gohir.D11G220400	Gohir.D13G235200	251	2.7e-11	7	3e-59		Gohir.D13G235200	1	0.277397
Gohir.D11G285700	Gohir.D13G232700	259	2e-11	7	5e-55		Gohir.D13G232700	1	0.228289
Gohir.D12G079800	Gohir.D13G068300	257	2.3e-11	7	8e-49		Gohir.D13G068300	1	0.329675
Gohir.D12G084500	Gohir.D13G235200	266	3.2e-12	7	8e-64		Gohir.D13G235200	1	0.327896
Gohir.D12G111400	Gohir.D13G232800	250	2.8e-10	7	5e-59		Gohir.D13G232800	1	0.252699
Gohir.D12G112600	Gohir.D13G072400	364	5.1e-21	10	1e-40		Gohir.D13G072400	1	0.289708
Gohir.D12G124600	Gohir.D13G068300	257	8.5e-11	7	6e-70		Gohir.D13G068300	1	0.170105
Gohir.D12G124600	Gohir.D13G072400	255	3.5e-11	7	4e-69		Gohir.D13G072400	1	0.228725
Gohir.D12G124600	Gohir.D13G232700	271	1.6e-08	6	3e-48		Gohir.D13G232700	1	0.234708
Gohir.D12G127600	Gohir.D13G235200	271	1.6e-08	6	5e-92		Gohir.D13G235200	1	0.195923
Gohir.D12G164200	Gohir.D13G091900	427	1.2e-20	10	3e-55		Gohir.D13G091900	1	0.232019
Gohir.D12G169400	Gohir.D12G181866	271	3e-11	7	3e-44	Gohir.D12G169400		1	0.283273
Gohir.D12G169400	Gohir.D13G072300	2061	1.2e-180	46	8e-101	Gohir.D12G169400		1	0.178719
Gohir.D12G169400	Gohir.D13G084600	264	4e-11	7	6e-42	Gohir.D12G169400		1	0.331931
Gohir.D12G176400	Gohir.D13G068300	2061	1.2e-180	46	3e-80		Gohir.D13G068300	1	0.232684
Gohir.D12G176400	Gohir.D13G072400	432	6.7e-21	10	1e-80		Gohir.D13G072400	1	0.22949
Gohir.D12G214600	Gohir.D12G245000	261	1.7e-12	7	1e-47	Gohir.D12G214600		1	0.322623
Gohir.D12G214600	Gohir.D13G072300	470	1.7e-30	13	8e-82	Gohir.D12G214600		1	0.217161
Gohir.D12G230600	Gohir.D13G072400	255	3.1e-11	7	6e-41		Gohir.D13G072400	1	0.252133
Gohir.D13G021100	Gohir.D13G235200	408	1.4e-18	9	4e-59		Gohir.D13G235200	1	0.265345
Gohir.D13G056500	Gohir.D13G211826	285	4.2e-13	8	7e-127		Gohir.D13G211826	1	0.135685
Gohir.D13G056500	Gohir.D13G232700	308	4.4e-13	8	4e-95		Gohir.D13G232700	1	0.203269
Note: Collinearity and chromosomal segmental duplication identified by means of MCScanX. Ka/Ks ratio: by means of KaKs_Calculator3.0

## Sheet: S7.cis-element
Table S7. Number of cis-acting regulatory elements in 2000 bp sequences upstream of GhRLCK-VII genes
function of cis-action_element (classification)	abscisic acid responsiveness	alpha-amylase promoters	anaerobic induction	anoxic specific inducibility	auxin-responsive	cell cycle regulation	circadian control	common cis-acting element	core promoter element	defense and stress responsiveness	dehydration, low-temp, salt stresses	differentiation of the palisade mesophyll cells	drought-inducibility	endosperm-specific	flavonoid biosynthetic	gibberellin	light responsiveness	low-temperature responsiveness	maximal elicitor-mediated activation (2copies)	MeJA-responsiveness	meristem	phytochrome	protein binding site	salicylic acid responsiveness	seed-specific regulation	wound-responsive	zein metabolism
cis-action_element_detail_info	ABRE;ABRE3a;ABRE4	A-box	ARE	GC-motif	TGA-element;TGA-box;AuxRR-core;AuxRE	MSA-like	circadian	CAAT-box	TATA-box+TATA	TC-rich repeats	DRE	HD-Zip 1	MBS	GCN4_motif;AACA_motif	MBSI	GARE-motif;P-box;TATC-box	29 types	LTR	AT-rich sequence	CGTCA-motif;TGACG-motif	CAT-box	Unnamed_1	5 types	TCA-element;TCA	RY-element	WUN-motif	O2-site
Gohir.A01G021700promoter	2		2			1		47	66	1						1	11			4			2			3
Gohir.A01G021800promoter	5		1					31	103	1						2	11	2		2				1		1	1
Gohir.A01G078400promoter			2					41	119	1							9			2	1		2
Gohir.A01G218000promoter	11	1	1					42	42					1		1	19	2					3	1
Gohir.A02G085000promoter			1	1	2			33	53				1				19	1					2	1
Gohir.A03G004500promoter	3		3		1			31	88	1		1	1	1		2	12	2		2	1		2	2		1
Gohir.A03G022100promoter			1				2	37	70	1							14						4
Gohir.A04G072800promoter	2		2		1		2	47	39								26	2		4			1	1		5
Gohir.A05G034100promoter	6		2		1		1	34	70				1				20	1		4	2		1			1
Gohir.A05G095300promoter	3		2				2	48	79				1	1			11			2			1
Gohir.A05G095400promoter	1	2	5					43	71				1			1	15	1		2				1		1	1
Gohir.A05G299000promoter	4	1			1			47	95	2			1			1	11				1	1	1			3
Gohir.A05G364700promoter			2					30	82	2				1		2	12						3	1		1
Gohir.A06G076700promoter	6		2		1		2	46	73								12			2	1			1			1
Gohir.A06G147500promoter			2				1	37	76								11			6			2	3		2
Gohir.A07G019000promoter	4						1	42	69	1		1					9				1		2			3	1
Gohir.A08G000101promoter	5		4	1				28	89				2	1		2	24			2	1		3	1		2
Gohir.A08G015600promoter	1		3					39	83					1	1		17			6			2			1
Gohir.A08G028600promoter		1	3		1	1		46	38					2			9	1		4			1			1	2
Gohir.A08G141200promoter	1		3				1	35	13				2			1	12	1		4			2	1		1	2
Gohir.A08G161700promoter	7		3					39	87				1			1	11			2	1		1	1		2
Gohir.A09G062200promoter			2		1			32	46							2	7						1	1		2
Gohir.A09G107100promoter	4		3					53	44				1			2	6	1		2			2	1			1
Gohir.A09G148400promoter	3		1					38	19	1	1			1		2	12			6			5				1
Gohir.A10G014000promoter			4					54	50				1	1			9	1	1					1		1	1
Gohir.A10G161100promoter	1		1	1	1			41	78	1						1	14			2	1		3	1			1
Gohir.A10G204300promoter								38	96							1	18									2	1
Gohir.A10G208100promoter			5					40	92						1		13				1		1	2			1
Gohir.A10G219900promoter	4		3					50	146						1		8		1	4			1			5
Gohir.A11G062700promoter			3		1			32	57	1			1			1	14	1					2			2	2
Gohir.A11G278800promoter	3		4		1			34	8				2	2			6			4	2			1		1
Gohir.A12G166000promoter	2		2					54	65						1		12						1	1
Gohir.A13G072300promoter	4		2					39	63							1	17				1		1	1		2
Gohir.A13G190500promoter	1		2					34	92	3						2	7			6			3	1			1
Gohir.A13G207300promoter	6							47	45								11							2
Gohir.A13G227248promoter			4					52	62								12	1		4			1
Gohir.A13G227264promoter	7		3					53	79				1			1	15			4				1
Gohir.D01G020200promoter		1			2	1		43	72	1							9							2		3
Gohir.D01G089900promoter	4		1		1			51	24							2	13			2			2	3		1	1
Gohir.D01G206900promoter	8		3					53	37							1	11	2					1	2		1
Gohir.D01G211700promoter	4		1		1			48	29				1	1	1	1	19						2	1			2
Gohir.D02G100700promoter			1					39	68								25				1		2	1
Gohir.D02G164900promoter	2		2		2			44	37						2	1	12			2			1	1		1
Gohir.D03G125400promoter			2		1			55	40				1		2	1	13			2							1
Gohir.D03G146600promoter			4		1		1	47	50	2							12						1				1
Gohir.D04G008100promoter			2					42	48	1						1	14	1					2	1			2
Gohir.D04G050100promoter	1		2					39	92	2			1			2	15			2			3
Gohir.D05G015700promoter			6		4			18	84					1			13	1		4	2		4	1
Gohir.D05G035500promoter	6						1	40	52	1			2	1		1	18	2		2	2					1	1
Gohir.D05G142100promoter	1		5		1			41	46	1			3	1		1	8	2		2	1		1	2	1	2
Gohir.D05G298700promoter	3	1	2				1	54	98	1			2	1		1	11						1			1
Gohir.D06G075700promoter	9		3				1	48	74								12			4	1		4	1
Gohir.D07G041700promoter			2		1			33	43		1			1	1		7	1		2			3	2
Gohir.D08G009100promoter	4		4	1				45	92				2	1		1	17	1			1		2			2	1
Gohir.D08G162300promoter	1		3				1	34	10				2			1	6			4			2	1		1	2
Gohir.D08G181700promoter	4		2		1			34	96	2						1	15	1		6				1		1	1
Gohir.D09G039700promoter	4	1	2	3				50	24				1			1	7	1			2		3
Gohir.D09G061100promoter			2					47	67				2				15						1	1		2
Gohir.D09G103900promoter	4		3	1	1			50	39				1			1	8			2			5	1			1
Gohir.D10G055900promoter	3							40	92				1			1	13	1					1			1
Gohir.D10G212300promoter	2							36	88					1		1	11			2			1			2	1
Gohir.D11G073300promoter	4		1					35	111	1		1				1	17						3	2		2
Gohir.D11G079000promoter	1		3					32	35	1			1			1	9			4							1
Gohir.D12G169400promoter	5		1	1				30	30	1			1			1	14	2		6			1			1	1
Gohir.D12G214600promoter			2				1	27	63				2			1	13	1						4		1
Gohir.D13G068300promoter	10	4			1			39	48								16	1		8			6				1
Gohir.D13G072400promoter			3					44	60	1						1	13				2			2		2
Gohir.D13G091900promoter	3		2				1	52	32	1				1			10				1		1	3		2	1
Gohir.D13G211826promoter	5		3					40	68	2							15			2				1	3
Gohir.D13G232700promoter			2		1		1	53	54				2				12						1	2
Gohir.D13G232800promoter	6		3		1			47	42								11			10			2	1
Gohir.D13G235200promoter	4	2	1		1			36	73							3	12	1		4			5			2
Total_(sum of cis-action elements included in 72 GhRLCK7)	194	14	156	9	32	3	20	2980	4565	34	2	3	42	21	10	54	922	35	2	150	27	1	117	64	4	72	35
count_(number of gene containing the cis-action elements)(计数)_classification综合（含该classification的基因数量）	49	9	63	7	26	3	16	72	72	26	2	3	30	19	8	42	72	27	2	42	21	1	56	45	2	41	29
Note: cis-acting elements were searched for by means of the online PlantCARE (http://bioinformatics.psb.ugent.be/webtools/plantcare/html/)

## Sheet: S8.expression
Table S8. Expression level based on RNA-Seq dataset (SRP166405, SRP192537 and SRP328396)
geneID/tissue(RNA-Seq: SRP166405)	root	stem	leaf	torus	bract	sepal	pental	filament	anther	ovule_3DPA	ovule0DPA	ovule1DPA	ovule3DPA	ovule5DPA	ovule10DPA	ovule15DPA	ovule20DPA	ovule25DPA	fiber10DPA	fiber15DPA	fiber20DPA	fiber25DPA	inoculated with V. dahilae_RNA-Seq: SRP192537	VW_6h	VW_12h	VW_24h	VW_48h	VW_72h	inoculated with V. dahilae_RNA-Seq: SRP328396	SCK	S2-24h	S2-72h	S2-120h	S3-24h	S3-72h	S3-120h	TCK	T2-24h	T2-72h	T2-120h	T3-24h	T3-72h	T3-120h
Gohir.A01G021700	9.54788	9.31195	7.80574	10.0472	9.23984	9.65335	9.72242	9.47386	10.1907	8.6938	8.88147	8.90224	9.05517	8.79498	9.11996	9.34806	8.95544	7.3178	8.26583	8.74644	9.30055	9.30719	Gohir.A01G021700	9.94428	9.19573	9.29614	9.58608	9.59423	Gohir.A01G021700	9.75307	9.82778	9.8198	9.83593	9.78405	9.92939	9.68198	9.99665	9.71629	9.97035	9.97843	9.83092	9.87888	9.9316
Gohir.A01G021800	9.24668	9.28305	8.32682	9.65652	10.4377	8.82858	9.66136	10.0178	10.1331	7.34532	7.97159	8.98032	8.97428	8.9872	9.02557	8.3148	8.56806	7.56628	8.68598	9.0065	8.98595	8.81753	Gohir.A01G021800	9.42521	9.51901	9.20546	9.48395	9.28652	Gohir.A01G021800	9.28206	9.38549	9.25517	9.51149	9.36162	9.4871	9.32704	9.61149	9.42682	9.33211	9.16988	9.66451	9.41327	9.49448
Gohir.A01G078400	5.25652	4.12478	3.42085	4.55872	3.68286	3.27409	6.63671	7.77134	10.6582	6.23351	4.34423	4.73208	5.86149	5.91735	6.64843	6.13726	3.01859	6.08145	6.15775	5.60697	5.3986	6.02224	Gohir.A01G078400	4.88449	4.75306	5.01269	5.00998	4.9238	Gohir.A01G078400	0.505772	0.55551	0.417642	0.436453	0.398651	0.503127	0.484034	0.398493	0.431725	0.398584	0.398603	0.398551	0.398527	0.398568
Gohir.A01G218000	9.60727	9.39138	9.65999	9.69121	10.2942	9.78528	10.1647	10.5133	10.1192	9.51322	9.56104	10.1569	9.35019	9.21054	8.83594	9.34236	8.23161	10.603	9.22119	9.96018	10.0539	9.73294	Gohir.A01G218000	10.4101	10.4958	10.4823	10.5664	10.4801	Gohir.A01G218000	9.86398	10.2136	10.5255	10.2168	10.1245	10.4467	10.6783	10.0739	10.4041	10.6954	10.6465	10.0803	10.405	10.5189
Gohir.A02G085000	8.45435	7.71601	7.22905	7.49267	9.86288	8.10569	8.09885	6.21259	6.91698	2.95365	1.51505	2.5318	-0.298667	0.641113	1.89275	3.65563	5.51763	7.0914	3.29886	1.20853	2.23834	2.54231	Gohir.A02G085000	9.64754	10.1441	9.67675	9.8196	9.56501	Gohir.A02G085000	8.27236	8.3972	9.09119	8.85494	8.50501	8.62736	9.19073	8.51762	8.20813	8.94516	9.01755	7.80132	8.77583	8.61311
Gohir.A03G004500	3.76704	0.434539	-0.356593	-0.27595	-0.360784	-0.363371	-0.341699	-0.356437	-0.35778	-0.368517	0.0157345	-0.0729128	-0.366407	-0.369404	-0.103785	-0.365224	-0.285895	-0.352404	-0.268195	-0.351104	-0.322575	-0.324865	Gohir.A03G004500	9.10891	9.03059	8.91819	9.32626	8.57234	Gohir.A03G004500	4.214	3.89183	3.7741	4.08065	4.24536	4.26486	3.97858	4.40094	3.84501	3.70878	3.74303	4.03864	3.66993	3.68971
Gohir.A03G022100	10.6577	9.98146	7.73148	8.31041	7.42125	7.20041	6.98662	6.96566	7.43683	7.36422	7.94891	7.36783	7.47056	7.90347	9.84282	9.85472	8.6836	8.87465	7.57876	8.2039	5.83451	9.23557	Gohir.A03G022100	10.2312	10.3369	10.4951	10.4416	10.1074	Gohir.A03G022100	9.9187	9.97102	9.56013	9.34812	9.67689	9.6781	9.14939	10.0093	9.7961	9.666	9.28677	9.80363	9.48385	9.25397
Gohir.A04G072800	8.70441	8.51893	8.1013	7.31462	9.91279	8.8464	8.41336	8.09765	6.65876	8.41008	6.89642	7.38282	8.13553	8.28544	7.69713	7.44311	8.44441	7.55927	7.9097	7.55399	6.09384	3.4067	Gohir.A04G072800	9.08906	9.31926	9.32762	9.38663	9.13933	Gohir.A04G072800	9.41146	9.10897	9.22968	9.41007	9.53731	9.38279	9.45283	9.33136	8.79802	9.07164	9.31806	9.56703	9.31979	9.18436
Gohir.A05G034100	7.07196	6.21349	4.12389	6.65969	3.76199	3.71778	6.23853	5.52137	5.28068	4.88818	6.39883	6.94317	4.35652	5.12777	5.99208	6.03271	4.98238	5.02838	4.44938	4.47023	1.4381	1.42201	Gohir.A05G034100	8.46818	8.57794	8.46939	7.89247	8.15311	Gohir.A05G034100	6.55437	5.92735	5.94658	6.27355	6.16297	5.91042	6.02862	7.08003	5.36435	5.11703	5.13189	6.56593	6.26472	5.38331
Gohir.A05G095300	8.73895	8.6313	7.73602	7.58569	8.4029	8.95519	8.09308	9.07644	7.98046	8.21928	9.08584	8.3931	8.33398	7.1793	7.4798	6.76868	9.73995	8.84645	6.64655	6.11948	9.56552	8.77238	Gohir.A05G095300	8.96418	9.36354	8.77466	9.18897	8.83685	Gohir.A05G095300	9.62617	9.44356	9.31946	8.95262	9.65756	9.96266	9.30374	9.62896	9.75208	9.46693	9.19413	9.73483	9.72177	9.60146
Gohir.A05G095400	11.5176	11.5696	11.4414	10.7142	11.7623	11.5251	9.94593	9.82689	7.58691	11.0566	11.0736	11.3745	10.986	10.3168	10.5041	10.6468	10.9014	10.1327	9.38474	9.12388	8.40383	8.49957	Gohir.A05G095400	11.7717	11.2815	11.3114	11.4579	11.1955	Gohir.A05G095400	11.8338	11.6519	12.0222	11.4144	11.7319	12.0979	11.8533	11.8105	11.9038	12.3325	11.912	11.4248	11.9228	11.8758
Gohir.A05G299000	10.3178	10.1597	9.27495	10.3426	10.3832	10.356	10.5247	10.3655	10.5367	10.7496	11.1304	11.1303	10.6088	10.262	10.0363	10.4396	10.2034	10.6001	10.4323	10.9363	10.7616	10.6835	Gohir.A05G299000	10.4513	10.3897	10.5428	10.5911	10.3978	Gohir.A05G299000	11.2111	11.2019	11.4633	11.3086	11.1835	11.3801	11.3165	10.8637	11.4226	11.5609	11.6821	11.2627	11.2692	11.5197
Gohir.A05G364700	8.09363	7.75236	7.32326	6.99322	6.04052	5.82715	5.01504	5.90861	5.45613	9.40851	10.3528	9.42428	8.10018	8.2248	9.30882	9.23228	11.4678	10.509	6.28984	6.21525	6.72483	7.37277	Gohir.A05G364700	8.11888	8.07927	8.36047	8.28948	8.40368	Gohir.A05G364700	7.36658	7.32161	7.36348	7.48361	7.3822	7.09594	7.39112	7.71031	7.06813	6.8288	6.97335	7.15069	7.41768	7.13106
Gohir.A06G076700	7.90539	7.68247	7.43735	5.2654	9.07214	6.66563	9.12166	5.72396	7.38101	1.81202	3.20823	5.69509	5.47805	5.33249	3.03192	0.439336	0.752777	0.137822	4.65833	1.19338	1.93327	0.393517	Gohir.A06G076700	9.99376	9.24237	8.57992	8.79163	9.06222	Gohir.A06G076700	7.81006	7.25751	7.93944	7.93918	7.36667	8.25954	8.10883	8.23146	6.78453	6.50717	6.87655	6.87843	7.81123	6.98974
Gohir.A06G147500	5.59799	5.38948	4.54869	5.27755	5.37781	3.79247	5.35377	6.09538	6.55533	2.66579	4.18826	3.69488	3.05579	3.51923	2.99572	2.97679	6.48138	4.217	2.23993	2.33105	4.22059	7.92143	Gohir.A06G147500	5.98544	5.91639	6.28328	6.70022	6.14419	Gohir.A06G147500	5.01345	4.03861	4.5134	4.889	4.63439	4.43416	4.49947	5.64819	5.59108	5.28448	4.44342	5.29473	5.92112	5.3392
Gohir.A07G019000	7.64378	7.7347	1.51117	5.18932	3.42758	9.49658	10.4901	10.5014	8.33942	6.19089	3.04571	4.05785	5.00638	4.60727	9.30547	8.70871	4.51061	6.58855	7.33264	9.40649	7.02282	5.04302	Gohir.A07G019000	8.59677	8.62355	8.75038	9.10151	9.51585	Gohir.A07G019000	8.73812	8.35277	8.21445	8.47216	8.59466	8.50476	8.6083	9.1424	7.88699	7.22779	7.88195	8.48359	8.06744	8.35604
Gohir.A08G000101	7.71355	8.34581	6.31164	8.85601	3.27587	7.60542	8.18324	8.81803	8.94466	8.35078	8.42317	7.59055	7.65411	7.30377	6.98598	7.49521	7.54215	8.46963	6.12512	6.42262	7.69241	8.37429	Gohir.A08G000101	7.81617	8.07671	8.13057	8.18467	8.58067	Gohir.A08G000101	9.03508	8.86272	9.02846	9.60326	8.39536	9.26627	9.19786	9.21993	8.72618	9.29368	9.65518	9.45053	9.25761	9.39329
Gohir.A08G015600	5.07194	6.3967	5.79753	6.93126	3.73661	5.037	6.26153	7.29781	7.8405	2.42867	3.40686	4.9228	3.45421	4.4213	6.55398	6.82862	6.099	7.36823	7.67725	8.21445	10.0531	10.0658	Gohir.A08G015600	5.00978	5.00364	4.75716	5.12784	5.50797	Gohir.A08G015600	7.78619	7.51357	7.1729	7.32324	7.60791	7.0469	6.86146	7.76624	7.15824	7.11666	6.92033	7.53883	7.34362	6.85659
Gohir.A08G028600	6.53755	5.88133	7.22471	8.49473	9.1308	8.95622	7.65937	6.87602	7.54092	9.05421	7.92817	8.16514	5.31227	4.78595	6.28363	6.35067	4.17631	4.46544	3.99241	3.69249	2.91975	4.48401	Gohir.A08G028600	8.38929	8.9803	8.78228	8.15254	7.99418	Gohir.A08G028600	6.35617	6.23599	6.81699	6.45833	6.50773	7.07102	7.6792	6.60449	6.23523	6.18044	6.55088	6.31325	7.48012	6.90543
Gohir.A08G141200	2.65277	-0.610701	2.81471	5.3397	3.19957	5.65234	0.102214	6.29706	5.60101	6.17797	6.03388	6.86025	4.22364	7.83537	5.20053	6.01365	7.35009	9.6165	5.79905	6.3096	5.93926	0.275453	Gohir.A08G141200	1.62362	1.58469	4.99833	4.45144	1.59642	Gohir.A08G141200	7.03805	8.47896	9.20232	7.46116	8.60191	9.08271	6.22671	8.35362	7.04464	9.03088	8.55917	8.22689	9.39268	7.24143
Gohir.A08G161700	8.84133	9.11694	8.13541	10.181	11.3771	10.7684	12.9971	12.0237	12.6351	7.76981	8.94586	8.85518	8.14457	7.53741	9.13027	9.07362	9.00769	5.83637	8.56029	8.74451	9.41197	7.69081	Gohir.A08G161700	9.77955	9.67429	9.51071	9.2017	9.6249	Gohir.A08G161700	9.2696	9.79836	9.73251	9.78106	9.63038	9.97529	9.48769	9.47233	9.53589	9.88924	9.1862	9.76956	9.55565	9.51782
Gohir.A09G062200	9.84481	10.0568	9.19528	9.29085	9.71678	9.45381	10.0684	10.4343	9.79573	9.54531	8.52242	8.87523	9.77681	9.88967	10.1028	9.09435	10.257	9.54357	9.29068	9.2399	9.91495	8.85908	Gohir.A09G062200	9.883	9.60629	10.0569	10.1093	9.68537	Gohir.A09G062200	10.2649	10.5873	10.6135	10.5971	10.6445	10.7572	10.5802	10.3848	10.5768	10.4642	10.769	10.4713	10.7137	10.6865
Gohir.A09G107100	7.47596	5.65628	6.51125	4.35906	7.86882	5.74887	7.53748	8.18709	6.43199	4.20663	3.84417	4.99935	4.57561	3.78931	3.15226	3.59087	3.95298	0.5041	2.07104	2.26165	1.84984	0.716933	Gohir.A09G107100	9.92593	10.7147	10.4258	9.55376	9.82573	Gohir.A09G107100	4.21452	4.80997	6.05586	5.54798	4.69397	5.30791	6.19975	4.94969	4.75501	4.65097	5.386	4.46533	6.59203	6.04148
Gohir.A09G148400	9.5892	10.139	11.1743	10.5566	13.1907	11.7909	12.1679	11.343	11.362	9.08412	10.7497	10.9991	9.28864	8.75931	9.5417	9.4767	9.08902	8.42727	9.65456	9.611	9.79714	7.81077	Gohir.A09G148400	10.5164	10.4391	10.3501	10.1455	10.2878	Gohir.A09G148400	9.6196	10.0028	10.3931	10.4393	9.83818	10.2713	10.5683	9.83608	10.2797	10.709	10.7223	9.83489	10.32	10.4628
Gohir.A10G014000	2.2795	1.01772	0.735817	0.151608	-0.183444	-0.25135	0.07685	0.733104	0.453739	3.98628	2.26287	7.19392	8.01167	8.14423	4.39289	4.67758	2.46736	7.64362	7.24838	6.59196	3.27833	5.07469	Gohir.A10G014000	3.03288	3.32525	3.34266	3.04137	3.69112	Gohir.A10G014000	4.16829	3.80002	4.13008	4.02675	4.14637	4.13734	4.10098	3.46007	3.47641	3.49712	3.83252	3.52608	3.54127	3.45568
Gohir.A10G161100	9.91912	10.2401	9.07927	9.35475	8.90496	8.85753	8.41184	8.92431	8.27552	8.80719	8.53838	9.1949	10.5149	10.2359	9.72107	9.37848	9.1136	9.17785	10.5084	10.8776	11.7315	12.0433	Gohir.A10G161100	9.68608	9.82408	10.0529	9.84762	10.1749	Gohir.A10G161100	10.1194	9.66414	10.4855	10.5615	10.1473	10.4167	10.5016	10.2702	10.0408	10.1993	10.3137	9.98251	10.2822	10.2358
Gohir.A10G204300	9.34495	8.53238	7.7302	9.93011	11.1528	11.1235	12.3423	11.8251	11.4669	11.6007	11.1419	11.3609	10.9331	10.5685	10.2617	11.9833	9.02409	9.31534	10.2598	11.6827	12.312	11.6923	Gohir.A10G204300	9.78035	9.59811	9.38894	9.37753	9.57823	Gohir.A10G204300	9.38265	9.46162	9.16705	9.64075	9.53333	9.5001	9.27332	9.88889	9.46757	9.31393	9.43411	9.38524	9.51043	9.00938
Gohir.A10G208100	8.99163	8.71033	8.23945	7.80535	7.89383	8.21202	7.67039	7.80001	8.62841	11.1459	9.91671	10.3084	9.9979	9.21375	9.00184	9.11377	8.76348	9.8814	9.22888	9.89369	9.85434	7.73132	Gohir.A10G208100	9.11526	9.26074	9.66242	9.4127	9.16434	Gohir.A10G208100	8.95525	8.57685	9.20677	9.18275	8.8674	9.44883	9.46171	9.25497	8.60789	9.25877	9.36369	8.6998	9.28632	9.18216
Gohir.A10G219900	9.33047	9.1005	9.24851	10.5899	11.3585	10.3558	12.0254	10.9066	12.1302	9.82374	8.95183	9.69989	8.0744	8.02421	8.54831	9.45212	7.68328	8.65964	8.34563	8.85432	6.89604	7.35711	Gohir.A10G219900	9.9491	10.3178	10.3609	9.89258	10.1372	Gohir.A10G219900	9.60972	10.1118	10.2701	10.0861	9.79963	10.1304	10.2908	9.01034	10.0158	9.74437	10.281	10.0033	9.75686	10.0356
Gohir.A11G062700	3.44908	2.59152	4.30845	2.27319	1.7801	1.77498	3.28518	2.30845	2.9171	2.60158	3.78171	4.83612	3.292	4.07638	2.61087	2.56189	2.90641	4.6773	4.0435	3.00981	1.81714	2.97641	Gohir.A11G062700	4.28534	4.2425	4.06054	4.30937	4.16324	Gohir.A11G062700	-2.19174	-2.19201	-2.1921	-2.19192	-2.19175	-2.19193	-2.19172	-2.19207	-2.19177	-2.19186	-2.19181	-2.19193	-2.19198	-2.18591
Gohir.A11G278800	0.890179	1.22977	0.8969	1.85047	0.894776	1.40348	2.04354	1.98114	2.69048	1.4905	1.47455	1.3237	1.47877	0.977938	1.7631	0.892531	0.914264	0.898103	1.29332	0.897888	0.999634	0.903544	Gohir.A11G278800	2.12055	1.86671	1.96038	1.9022	1.90363	Gohir.A11G278800	2.25032	2.13969	2.15532	2.14028	2.1789	2.2271	2.07272	2.18681	2.20252	2.28345	2.16977	2.25753	2.13918	2.1351
Gohir.A12G166000	10.4086	10.2649	9.77176	10.3368	11.233	11.2075	11.3184	10.9813	13.1033	9.97298	11.2384	10.8279	8.6367	8.81947	9.21571	9.11576	9.10436	9.2148	8.97931	9.34359	10.3758	10.032	Gohir.D05G298700	10.2982	10.2036	10.2441	10.2309	10.2793	Gohir.D05G298700	10.9032	10.9084	11.0405	10.9525	10.8145	10.926	10.8492	10.901	11.0079	11.0482	11.2112	10.9292	10.9096	10.9746
Gohir.A13G072300	8.96037	8.63381	6.92359	5.79801	6.68777	6.2066	6.64133	8.03205	6.56236	5.69064	8.10873	8.86043	5.90157	5.33313	6.09601	6.12361	7.09139	7.1396	4.58877	3.1699	1.70296	4.06784	Gohir.A13G072300	8.25206	8.99203	9.42685	8.72524	9.40859	Gohir.A13G072300	9.05996	9.11695	8.59588	8.91634	9.05009	8.7693	9.11601	9.3499	8.59153	8.91463	8.97447	8.69333	8.8844	8.74171
Gohir.A13G190500	10.068	8.9087	9.01234	7.64369	10.728	9.75896	9.25742	7.35885	6.90575	8.73653	9.64979	9.11423	5.45725	6.6185	8.65004	8.20995	6.96679	6.46925	6.57009	6.50448	5.08876	0.839411	Gohir.A13G190500	10.979	11.2237	10.841	10.4644	10.7859	Gohir.A13G190500	8.65367	8.08004	9.06658	8.91389	8.71587	8.59195	8.73615	9.44284	8.31115	7.93437	7.837	7.57045	8.9595	8.42747
Gohir.A13G207300	9.38936	9.90198	10.6568	9.93296	9.07112	8.1714	8.48101	8.89487	8.50152	10.7602	10.1195	10.4491	9.79509	9.78389	10.0244	10.4392	9.96929	11.2798	9.52771	9.73465	9.74111	9.50737	Gohir.A13G207300	8.6446	9.11731	9.15336	9.19619	8.87561	Gohir.A13G207300	10.0224	10.0377	9.51338	9.69318	10.1257	9.81285	9.7501	10.1062	9.66521	9.45784	9.5606	9.76598	9.71738	9.61441
Gohir.A13G227248	8.93219	8.34283	8.05524	9.03956	10.1492	9.68335	9.25759	8.61339	8.54637	9.86059	9.46555	9.57262	9.27036	9.00587	9.14635	9.54751	8.95198	8.0128	7.21787	7.77799	5.22807	5.86717	Gohir.A13G227248	9.97961	9.83866	9.82485	8.94585	9.40804	Gohir.A13G227248	8.54453	8.5137	9.70323	8.95649	9.1099	9.72428	9.18896	8.68817	9.22041	10.0189	9.91539	8.58764	9.88001	9.26211
Gohir.A13G227264	10.2511	9.64114	10.2678	9.70574	11.1916	9.38166	10.7914	10.4931	8.13614	10.4331	10.8244	10.3388	9.03391	8.84601	8.39059	9.66909	10.4785	11.1343	2.88408	6.36329	3.51686	4.9681	Gohir.A13G227264	10.0503	10.1623	10.2526	10.1453	10.5608	Gohir.A13G227264	10.3042	10.546	11.3364	10.9232	10.9884	11.3127	11.5362	10.5508	10.8644	11.4412	11.4497	10.5334	11.2443	11.4924
Gohir.D01G020200	9.65821	9.14503	7.66679	9.87758	9.97935	9.10408	9.74925	10.408	10.121	9.16661	9.10814	8.88314	8.68872	8.62813	9.32696	8.91695	9.73844	9.06028	7.93023	7.99607	9.6903	9.88833	Gohir.D01G020200	10.1219	9.49005	9.2535	9.78354	9.34775	Gohir.D01G020200	10.2577	10.2269	10.2308	10.2159	9.92339	10.2217	9.97966	10.3995	10.329	10.4073	10.4803	10.2528	10.2705	10.4508
Gohir.D01G089900	9.53972	9.90005	9.88595	8.91428	10.2206	9.30031	8.95134	7.74851	7.19993	9.4785	10.0633	9.66356	9.92066	10.1064	9.0645	8.77728	9.4384	8.91213	10.5473	10.0135	8.39757	7.83352	Gohir.D01G089900	9.46218	9.60692	9.95452	10.1306	10.233	Gohir.D01G089900	10.0092	9.59878	10.2065	10.5892	9.74727	10.3878	10.3995	10.3363	9.51372	10.0448	10.2683	9.79898	10.3696	10.2677
Gohir.D01G206900	9.72637	9.51384	9.65365	9.85369	9.82202	9.77513	10.2565	10.2548	9.87565	9.38965	8.71963	9.94164	9.50916	9.17861	9.07665	9.43593	8.39835	10.1158	9.94578	10.2865	10.6021	10.3302	Gohir.D01G206900	10.5497	10.5459	10.6427	10.7174	10.4083	Gohir.D01G206900	10.2523	10.6517	10.5516	10.4065	10.5225	10.5743	10.524	10.2364	10.6504	10.8832	10.792	10.4374	10.4856	10.6753
Gohir.D01G211700	9.10929	9.34903	8.33622	8.72749	10.0611	9.53404	10.1713	8.36053	8.47848	6.74483	7.06774	8.38367	8.43747	7.91459	7.59226	7.99722	7.69429	6.89207	8.45756	8.59176	8.73597	5.909	Gohir.D01G211700	8.95642	8.83332	8.88153	8.78919	8.60229	Gohir.D01G211700	8.89489	8.95025	9.31565	9.09699	9.15813	9.13256	9.28843	8.7876	9.16245	9.27915	9.34553	8.75572	9.17276	8.98832
Gohir.D02G100700	9.51095	9.20194	8.6156	8.40776	11.0048	9.87883	8.42941	7.97774	7.6271	3.43575	-0.283836	3.82549	-0.430034	0.285839	2.88546	4.44805	4.22968	3.72963	4.92639	2.97253	2.98865	2.8284	Gohir.D02G100700	10.7389	11.3849	10.5101	10.5381	10.6856	Gohir.D02G100700	9.33232	9.36125	10.6223	9.78702	9.67781	10.5305	10.3855	9.36527	9.49438	10.7377	10.5024	9.04693	9.96297	10.2737
Gohir.D02G164900	4.91616	5.16433	4.38499	4.50098	5.13511	6.7651	7.74409	8.01308	6.74795	0.0525989	1.0917	2.81713	1.18162	3.70711	2.92922	0.762173	3.06714	7.34664	2.10902	4.44299	5.16533	6.872	Gohir.D02G164900	5.37981	5.57278	5.72985	6.39794	5.90179	Gohir.D02G164900	4.72834	4.42277	4.43905	4.73466	4.53894	4.5796	4.57624	4.23126	4.3069	4.26152	4.1923	4.48914	4.63444	4.24669
Gohir.D03G125400	9.92624	10.1087	10.0588	11.5215	12.3942	13.4053	12.9012	12.3549	11.7787	10.9185	11.6067	11.6956	11.0117	10.1155	10.5461	10.4478	10.61	9.77741	10.3292	10.9966	10.7925	8.69343	Gohir.D03G125400	11.0574	10.7202	10.7242	11.127	11.2524	Gohir.D03G125400	10.7298	10.2393	10.7761	11.0502	10.3265	11.0655	10.8231	10.7672	10.2786	10.6367	11.0298	10.6513	10.7266	11.0938
Gohir.D03G146600	11.0883	10.4303	8.14209	9.00305	6.8252	8.0992	8.22835	8.38315	9.14093	7.75872	6.90441	7.19271	7.34733	7.44623	9.56216	9.88937	8.29076	9.08066	7.39849	7.7558	6.60885	8.28031	Gohir.D03G146600	10.6959	10.7815	10.8138	10.7571	10.522	Gohir.D03G146600	9.91737	9.93754	10.0409	9.76292	9.78965	9.83143	9.37611	10.0555	9.9211	10.0454	9.75274	9.68686	9.73752	9.76318
Gohir.D04G008100	5.83126	5.87462	6.74718	3.10851	5.08707	3.5826	2.8774	4.24056	3.45225	5.73701	2.58916	3.13724	6.10314	6.71599	5.80695	5.731	6.81161	7.16018	7.91817	7.68497	8.60573	8.43206	Gohir.D04G008100	6.67701	6.57802	6.80563	6.68392	6.41624	Gohir.D04G008100	2.912	2.89373	2.94038	3.33434	3.14545	3.06802	3.0014	3.02752	2.87571	2.80985	3.40831	2.99239	2.95077	3.04678
Gohir.D04G050100	8.48174	7.77881	8.94546	7.08934	6.5648	6.88975	6.13421	5.80789	5.28215	9.88582	9.71608	9.0902	8.22558	9.15702	9.23166	9.64916	11.0942	10.5409	6.30474	4.97469	4.81717	8.05319	Gohir.D04G050100	7.7467	8.06266	8.76894	8.27998	8.23019	Gohir.D04G050100	7.40686	7.17415	7.27922	7.37506	7.43982	7.22364	7.31412	7.82758	6.81501	7.14196	7.06596	6.83875	7.73948	7.41316
Gohir.D05G015700	7.15105	7.17316	5.04895	3.27188	0.385002	2.69294	4.03794	4.34948	0.43451	0.252331	1.61199	0.936745	1.52203	0.725681	5.64385	2.24869	4.09084	6.15903	3.2668	2.1588	1.88322	4.8448	Gohir.D05G015700	8.16671	7.7682	8.0178	8.33169	8.00303	Gohir.D05G015700	6.71744	6.03801	7.5231	7.17157	6.81639	6.92514	6.69781	7.62255	6.48224	6.60236	6.30219	6.55372	7.33629	6.90707
Gohir.D05G035500	7.07483	6.49194	2.28877	5.43325	1.82454	2.16131	2.01318	6.30049	5.32574	7.58655	9.13726	9.2094	6.81059	7.95647	2.43746	0.330798	4.65346	-0.00258294	1.52071	0.87241	0.267678	0.24755	Gohir.D05G035500	8.79544	9.00472	8.55831	8.28351	8.49013	Gohir.D05G035500	7.49485	6.99657	6.73851	7.6297	6.84529	6.73186	6.60137	8.22497	6.22666	5.71594	5.80065	7.38512	6.83465	5.91519
Gohir.D05G142100	4.45407	3.08434	3.51538	5.76584	6.64471	4.82527	6.09341	4.50749	4.47708	-0.426921	-0.314323	0.409956	1.60663	-0.445563	0.944343	-0.3589	0.193327	-0.167	0.15784	-0.175398	-0.00904336	-0.022324	Gohir.D05G142100	5.20831	5.47176	5.51179	5.66791	5.54054	Gohir.D05G142100	4.36238	4.92217	4.22272	4.29033	4.16715	4.08726	3.90575	4.4566	4.33791	4.12891	4.1142	4.17506	4.21073	4.28478
Gohir.D05G298700	10.1914	10.0283	9.63537	10.2142	10.1298	10.1513	10.7627	10.8215	10.5578	10.0518	10.0387	10.3791	10.2096	9.66091	10.0145	9.99879	9.98632	9.52037	10.6139	10.6574	11.3828	11.6302	Gohir.A12G166000	10.3616	10.5536	10.6549	10.5232	10.6497	Gohir.A12G166000	10.1035	10.4935	10.3542	10.6422	9.77684	10.4638	10.4963	10.1721	10.2552	10.5045	10.695	10.5498	10.3826	10.6046
Gohir.D06G075700	8.39508	8.05419	8.03331	7.68842	10.3973	6.97119	9.06048	5.00032	6.80552	2.94305	4.61238	6.38196	5.14306	4.94274	2.27129	1.00888	1.41109	-0.0339051	2.74062	-0.051096	1.00905	0.243254	Gohir.D06G075700	8.25965	8.28476	7.69407	7.81756	7.63501	Gohir.D06G075700	6.56789	6.3787	7.05708	6.40329	6.72716	6.76823	7.04033	7.62904	5.82595	5.9804	5.56248	6.63181	6.92722	5.92958
Gohir.D07G041700	9.45141	9.60597	7.56768	9.70164	9.07444	8.0802	8.41289	8.70524	5.59901	7.43934	7.5475	6.7573	8.40447	8.0116	8.37277	8.42276	8.00843	6.92337	8.28134	7.49253	6.88043	7.02945	Gohir.D07G041700	9.00243	8.99716	9.35114	8.78215	9.0226	Gohir.D07G041700	9.18534	9.48027	10.2391	10.1263	9.94992	10.076	9.8966	9.64027	9.99932	9.98971	9.85486	9.35136	10.4515	10.1652
Gohir.D08G009100	6.0194	6.38861	4.84688	7.48857	3.78346	6.22484	3.90999	7.0945	7.1161	7.24261	7.12959	6.98673	6.31	5.83631	5.87537	6.36142	5.98058	7.53337	4.90465	2.68793	4.82873	5.83493	Gohir.D08G009100	6.01055	6.09935	5.72146	5.90071	6.60801	Gohir.D08G009100	5.95241	5.76466	5.92751	6.28275	5.61036	5.90348	6.13789	5.70154	6.2151	6.32091	6.1813	6.41936	6.04233	5.965
Gohir.D08G162300	5.99851	9.94751	9.15718	5.73831	6.55343	6.52121	3.87558	10.3955	6.1767	6.96454	7.19411	5.32908	7.68256	8.10785	9.03704	9.63086	8.0549	10.6535	7.73826	6.13638	6.39926	0.685926	Gohir.D08G162300	10.0158	7.88679	8.87488	8.60928	8.85817	Gohir.D08G162300	8.67376	8.93318	9.11558	9.30074	9.04903	9.14839	9.4946	8.80038	8.76135	8.96566	8.79509	8.86695	7.80734	9.18223
Gohir.D08G181700	8.66882	8.49554	8.44583	10.6563	10.5251	10.4612	11.7786	11.3007	11.7814	7.7047	10.0086	9.24569	7.79822	8.13329	9.45765	9.04403	9.05632	8.77253	10.0696	10.4507	8.96006	8.40847	Gohir.D08G181700	9.23502	9.22209	9.85269	9.43007	10.0394	Gohir.D08G181700	9.24908	8.80814	9.98265	9.83411	9.35072	9.96144	10.0003	9.4388	9.39508	9.72737	9.85408	9.48637	9.68533	10.0014
Gohir.D09G039700	8.73085	8.80291	8.11123	9.35881	10.8617	9.39585	11.9405	12.0218	11.0148	8.7646	10.2763	10.2131	5.7309	6.72206	10.2387	9.07373	9.38487	8.32894	6.55912	6.62519	7.88654	8.36834	Gohir.D09G039700	8.47643	8.39892	8.6065	8.07996	8.90276	Gohir.D09G039700	7.74071	8.26238	8.32015	7.70054	7.93541	7.37933	7.92801	8.11269	8.21067	7.8522	7.95863	8.34507	7.21883	7.87766
Gohir.D09G061100	9.86889	9.94276	9.1784	9.65523	9.60618	10.0215	9.7286	10.2153	9.6071	9.88309	8.54508	8.85	9.71795	9.45332	9.95787	9.02365	9.95103	9.66695	9.03513	9.42766	9.56576	10.3507	Gohir.D09G061100	9.20324	9.67639	9.54353	9.03103	9.34971	Gohir.D09G061100	10.2852	10.333	10.2699	10.3172	10.2007	10.3556	10.3997	10.5414	10.1709	10.5122	10.44	9.99824	10.2994	10.4546
Gohir.D09G103900	8.16861	7.18513	7.74532	6.87319	10.1921	7.98914	10.6103	10.6376	8.03576	6.88572	6.54702	7.78214	6.18673	5.87697	5.66499	7.07942	6.05679	5.29805	4.86397	3.90475	4.81963	3.97845	Gohir.D09G103900	10.8617	11.526	10.8782	10.5616	10.5679	Gohir.D09G103900	5.32109	5.97352	7.2675	7.0086	6.14095	6.73717	7.84413	5.82193	6.08734	6.76731	7.02729	5.72375	7.88887	7.01298
Gohir.D10G055900	4.32932	0.484706	4.6889	1.16719	6.78643	1.49478	7.3363	7.3599	8.26086	4.12023	1.9587	2.62886	-0.560907	1.59925	2.75564	2.4325	0.236945	-0.248736	2.19572	-0.261046	-0.030792	-0.0472974	Gohir.D10G055900	4.74296	6.04574	6.32381	5.70718	5.207	Gohir.D10G055900	4.12811	5.25408	5.94951	5.53661	4.93163	4.97071	5.38045	4.11595	5.10589	5.84194	5.4231	4.28086	5.23384	5.9941
Gohir.D10G212300	9.01754	8.54184	7.90182	10.8032	11.3445	11.629	12.7538	11.1241	10.6729	9.71527	9.60628	10.4657	11.2053	10.3227	10.2317	11.3011	8.86843	8.51812	11.0056	11.1378	11.2556	10.7752	Gohir.D10G212300	9.76717	9.82136	9.44645	9.57687	9.58103	Gohir.D10G212300	9.23838	9.18937	9.26085	9.44003	9.44724	9.47806	9.24779	10.0988	9.13908	9.03192	9.31058	9.47058	9.347	9.18784
Gohir.D11G073300	10.4198	10.8243	9.93463	10.3945	10.6471	10.5633	11.076	11.0356	12.5862	10.561	10.2519	11.358	10.0669	9.6348	10.2922	10.2822	10.5952	10.686	10.9076	9.76818	10.7678	11.7834	Gohir.D11G073300	10.6003	10.3639	10.9761	10.8614	10.8597	Gohir.D11G073300	10.901	11.1872	10.863	10.6113	11.0375	11.0119	10.5953	10.9763	11.0934	11.0858	11.0147	10.9629	10.5809	10.7595
Gohir.D11G079000	8.60477	7.23489	9.48582	6.80927	10.1854	9.71494	9.84623	8.1288	8.56933	4.82687	5.54682	4.85482	5.41684	5.74177	5.65094	4.79258	5.53726	5.83563	7.04919	5.81522	4.38883	0.719807	Gohir.D11G079000	10.4322	9.97363	9.97827	10.1713	10.0871	Gohir.D11G079000	8.70886	8.20504	7.96929	8.0598	8.38412	8.36744	8.41138	9.43536	8.08331	7.8361	8.29574	8.14744	8.17623	8.04225
Gohir.D12G169400	10.1851	9.76397	9.73637	10.555	11.772	11.4941	11.1895	11.5568	12.2182	8.78485	10.5684	10.1053	8.51193	8.57865	9.1377	9.13198	8.96181	9.01578	8.89645	9.00977	9.59496	9.74099	Gohir.D12G169400	10.4532	10.4336	10.6456	10.7745	10.5051	Gohir.D12G169400	10.3471	10.7165	10.393	10.719	10.5141	10.7675	10.7271	10.4656	10.4126	10.6855	10.7288	10.5333	10.3409	10.6498
Gohir.D12G214600	8.81966	8.95263	9.99397	8.64815	10.3234	9.62076	9.29356	9.49085	9.62172	10.3122	10.5906	10.7705	9.96745	9.81595	9.50778	8.65217	7.86263	9.48992	9.70913	9.02227	9.33418	8.71674	Gohir.D12G214600	9.30618	9.14612	9.73984	9.31746	10.0681	Gohir.D12G214600	9.19142	9.0827	9.75785	9.07938	9.58496	10.1225	9.5486	8.96956	9.02158	9.94486	9.99579	9.21879	9.69972	9.56516
Gohir.D13G068300	10.6984	10.9673	10.7296	10.3205	10.9197	10.4648	9.41072	9.28291	9.89953	11.2614	11.1679	11.3917	9.87856	10.0477	9.77969	10.0469	10.9518	10.9801	9.32167	9.24324	9.45837	8.83792	Gohir.D13G068300	10.931	11.0057	11.1399	11.0192	11	Gohir.D13G068300	10.9314	10.9653	11.2571	11.6882	11.0685	11.4487	11.6834	10.7986	10.8811	11.4828	11.5736	10.8271	11.4519	11.3748
Gohir.D13G072400	9.82715	9.82238	9.39879	8.4341	9.62411	8.67154	9.62736	8.79644	9.08085	8.56317	10.2468	10.8525	8.44671	7.77677	8.12133	8.14804	10.2054	9.33442	7.04241	3.95966	4.07532	4.98827	Gohir.D13G072400	10.2367	10.4029	10.9428	10.5328	10.7292	Gohir.D13G072400	9.44584	9.60622	9.46615	9.22841	9.61835	9.08953	9.26895	9.58385	9.18841	9.32486	9.43407	9.23816	9.28604	9.30596
Gohir.D13G091900	8.42213	7.17284	3.87251	7.3903	9.26407	5.85743	6.26436	6.48919	7.29766	5.81821	5.14275	5.95121	7.51676	7.39327	7.85718	8.7208	7.55352	8.66026	8.44993	9.03198	9.30342	9.4162	Gohir.D13G091900	9.55755	10.0299	9.8053	9.47906	9.09925	Gohir.D13G091900	6.18066	6.05206	5.93346	5.92761	6.26608	6.35001	5.87649	6.33081	6.00712	6.06347	5.98273	6.38726	6.27118	5.95634
Gohir.D13G211826	9.53033	9.7589	10.2001	9.27954	8.84309	7.51305	6.66206	7.1057	5.83998	9.78281	9.35937	9.5054	9.53744	9.60192	9.5815	9.61264	10.0036	10.4793	9.31055	9.35823	9.18579	8.79877	Gohir.D13G211826	8.90093	9.16724	8.99291	8.6972	8.89895	Gohir.D13G211826	9.76988	9.61465	9.23392	9.78505	10.0759	9.12683	9.39036	9.92926	9.17299	8.93847	9.11346	9.5213	9.50672	9.12682
Gohir.D13G232700	8.17071	7.22464	6.43773	9.22527	8.839	9.50115	8.74604	9.59674	10.0373	9.02687	9.14355	8.689	8.38063	8.70887	9.66517	9.52692	8.5257	9.2518	7.14934	8.70879	6.08893	7.31666	Gohir.D13G232700	9.17434	9.11196	8.73175	8.61912	8.6117	Gohir.D13G232700	6.99267	7.37713	7.87549	8.00398	7.25095	7.86116	7.91921	7.19732	7.82919	8.2228	8.42737	6.98315	7.99336	8.05868
Gohir.D13G232800	10.9287	10.958	11.371	10.1508	11.7139	10.8527	10.8784	10.9431	10.1252	11.6145	12.1633	11.4901	10.297	9.75674	9.20138	9.82259	10.7434	11.7299	7.15095	7.88969	6.68354	4.57701	Gohir.D13G232800	11.1095	11.0185	11.2589	10.9525	11.0508	Gohir.D13G232800	11.2344	11.3806	11.7961	11.4097	11.3805	11.5172	11.6266	11.4643	11.5075	11.6543	11.8335	11.1775	11.4569	11.7431
Gohir.D13G235200	10.28	9.13316	8.59739	9.31688	8.73204	8.81484	10.4208	10.2492	10.5454	10.7676	11.4812	10.8857	8.81996	8.88835	9.48595	9.60868	9.25176	11.0906	8.2669	8.59783	8.20022	8.63108	Gohir.D13G235200	10.3802	10.4241	10.1135	9.85447	10.4027	Gohir.D13G235200	9.22918	9.33915	9.35184	9.81033	9.1845	9.45964	9.75355	10.0432	9.24509	9.69317	10.0631	9.44572	9.3999	9.82842

## Sheet: S9.Subdomain
Table S9. Arrangement of conserved kinase subdomains in GhRLCK-VII protein
geneID (https://doi.org/10.3390/ijms22136819)	position of (GxGxxG)	GxGxxG [in motif_4]	position of (VAxKxL)	VAxKxL [in motif_2]	position of (E)	E [in motif_2]	position of (DxxxxN)	DxxxxN "R-D-x-K-x-x-N" [im motif_3, same as ‘IYRD[FL]K[TSA]SNIL’]	position of (DFG)	DFG [in motif_1]	position of (GDK)	GDK motif [in motif_1]	position of (APE)	APE [in motif_1]	position of (DxxxxG)	DxxxxG [in motif_1]	position of 'SEMPH'	SEMPH [in motif_8]
AT1G07570_PBL9_grp8	75-80	GEGGFG	-		114-118	QGHQE	202-208	RDFKTSN	221-223	DFG	231-233	GDK	248-250	APE	262-267	DVYSFG
AT1G07870_PBL5_grp1	110-115	GEGGFG	129-134	VAIKQL	140-144	QGIRE	229-235	RDLKCSN	248-250	DFG	258-260	GDK	-		289-294	DIYSFG
AT1G14370_PBL2_grp9	93-98	GEGGFG	121-126	VAVKQL	132-136	QGHKE	218-224	RDFKAAN	237-239	DFG	316-318	GDK	264-266	APE	278-283	DVYSFG
AT1G20650_PBL21_grp3	85-90	GEGGFG	103-108	VAIKQL	114-118	QGNRE	203-209	RDLKSAN	222-224	DFG			249-251	APE	263-268	DIYCFG
AT1G24030_PBL28_null	83-88	GKGGFG	-		286-290	QGPNE	204-210	RDFKSTN	223-225	DFG			-		264-269	DIYAFG
AT1G26970_PBL4_grp9	90-95	GEGGFG	118-123	VAVKKL	-		214-220	RDFKASN	233-235	DFG	312-314	GDK	260-262	APE	274-279	DVYSFG
AT1G61590_PBL15_grp6	106-111	GEGGFG	131-136	VAVKLL	142-146	QGHRE	228-234	RDFKTSN	247-249	DFG			274-276	APE	288-293	DVYSYG
AT1G61860_PBL41_grp1	92-97	GEGGFG	111-116	VAVKRL	122-126	QGTRE	211-217	RDFKASN	230-232	DFG			257-259	APE	271-276	DVYSFG
AT1G69790_PBL18_grp9	91-96	GEGGFG	119-124	VAVKKL	130-134	QGHKE	214-220	RDFKASN	233-235	DFG			260-262	APE	274-279	DVYSFG
AT1G72540_PBL33_grp6	91-96	GEGGFG	116-121	VAVKAL	127-131	QGHRE	213-219	RDFKPSN	232-234	DFG			259-261	APE	273-278	DVFSFG
AT1G74490_PBL29_null	98-103	GEGGFG	120-125	VAVKKL	131-135	QGHKE	217-223	RDFKAAN	236-238	DFG			263-265	APE	277-282	DVYSFG
AT1G76360_PBL31_grp7	170-175	GEGGFG	-		209-213	QGLHE	295-301	RDFKASN	314-316	DFG			341-343	APE	355-360	DVYGFG
AT1G76370_PBL22_grp3	82-87	GKGGFG	100-105	VAIKQL	111-115	QGNQE	200-206	RDLKSAN	219-221	DFG			246-248	APE	260-265	DIYSFG
AT2G02800_PBL3_grp9	90-95	GEGGFG	118-123	VAVKKL	129-133	QGHKE	215-221	RDFKAAN	234-236	DFG	244-246	GDK; 313-315:GDK	261-263	APE	275-280	DVYSFG
AT2G05940_PBL14(RIPK)_grp6	94-99	GEGGFG	119-124	VAVKLL	130-134	QGHRE	216-222	RDFKASN	235-237	DFG			262-264	APE	276-281	DVYSFG
AT2G07180_PBL17_grp6	97-102	GEGGFG	122-127	VAIKEL	133-137	QGDRE	219-225	RDLKTAN	238-240	DFG			265-267	APE	279-284	DVYGFG
AT2G17220_PBL32_grp7	94-99	GEGGFG	-		131-135	QGFEE	219-225	RDFKASN	238-240	DFG			265-267	APE	279-284	DVYGFG
AT2G26290_PBL12_grp6	95-100	GEGGFG	120-125	VAVKAL	131-135	QGHRE	217-223	RDFKTSN	236-238	DFG			263-265	APE	277-282	DVYSFG
AT2G28590_PBL6_grp1	105-110	GEGGFG	124-129	VAIKQL	135-139	QGIRE	224-230	RDLKCSN	243-245	DFG			-		284-289	DVYSFG
AT2G28930_PBL10_grp8	87-92	GEGGFG	-		126-130	QGHQE	214-220	RDFKTSN	233-235	DFG	243-245	GDK	260-262	APE	274-279	DVYSYG
AT2G28940_PBL37_grp4	-		-		27-31	QGHKE	119-125	RDFKSSN	138-140	DFG			165-167	APE	179-184	DVWSFG
AT2G39110_PBL38_grp4	97-102	GEGGFG	-		132-136	QGHKE	224-230	RDFKSSN	243-245	DFG			270-272	APE	284-289	DVWSYG
AT2G39660_BIK1_grp8	74-79	GEGGFG	-		113-117	QGHRE	201-207	RDIKASN	220-222	DFG			247-249	APE	261-266	DVYSFG
AT3G01300_PBL35_grp5	143-148	GEGGFG	171-176	VAVKTL	182-186	QGHKE	268-274	RDFKTSN	287-289	DFG			314-316	APE	328-333	DVYSFG
AT3G02810_PBL42(LIP2)_grp2	71-76	GEGGFG	90-95	VAVKQL	-		190-196	RDLKASN	209-211	DFG	220-222	GDK	238-240	APE	252-257	DVYSFG
AT3G07070_PBL26_grp2	86-91	GEGGFG	105-110	VAVKQL	116-120	QGNKE	205-211	RDLKAAN	224-226	DFG	234-236	GDK	251-253	APE	265-270	DVYSFG
AT3G09830_PBL39(PCRK1)_grp4	91-96	GEGGFG	115-120	VAVKQL	126-130	QGHKE	217-223	RDFKSSN	236-238	DFG	9-11	GDK	263-265	APE	277-282	DVWGYG
AT3G20530_PBL23_grp1	89-94	GEGGFG	108-113	VAVKQL	119-123	QGNRE	209-215	RDFKASN	228-230	DFG			255-257	APE	269-274	DVYSFG
AT3G24790_PBL25_grp2	54-59	GEGGFG	73-78	VAVKQL	84-88	QGQRE	173-179	RDLKSSN	192-194	DFG			219-221	APE	233-238	DVYSFG
AT3G26940_CDG1_null	81-86	GRGGFG	-		110-114	QGDKE	199-205	RDLKTSN	218-220	DFG	111-113	GDK	245-247	APE	259-264	DIYSFG
AT3G28690_PBL36_grp5	33-38	GEGGFG	61-66	VAVKTL	72-76	QGHKE	158-164	RDFKTSN	177-179	DFG			204-206	APE	218-223	DVYSFG
AT3G55450_PBL1_grp8	68-73	GEGGFG	-		107-111	QGHRE	196-202	RDIKASN	215-217	DFG			242-244	APE	256-261	DVYSFG
AT4G13190_PBL24_grp2	78-83	GEGGFG	97-102	VAVKQL	108-112	QGNRE	197-203	RDFKSSN	216-218	DFG			243-245	APE	257-262	DVYSFG
AT4G17660_PBL20_grp4	98-103	GEGGFG	125-130	VAVKKL	-		220-226	RDFKSSN	239-241	DFG			266-268	APE	280-285	DVYSFG
AT4G35600_PBL30(CST)_grp7	93-98	GQGGFG	121-126	VAIKRL	132-136	QGFAE	217-223	RDFKASN	236-238	DFG			263-265	APE	277-282	DVFAFG
AT5G01020_PBL8_grp6	76-81	GEGGFG	101-106	VAVKVL	112-116	QGHRE	198-204	RDFKTSN	217-219	DFG			244-246	APE	258-263	DVYSFG
AT5G02290_PBL11_grp8	75-80	GEGGFG	-		114-118	QGHRE	202-208	RDFKASN	221-223	DFG			248-250	APE	262-267	DVYSFG
AT5G02800_PBL7_grp1	80-85	GEGGFG	-		110-114	QGNRE	199-205	RDLKCSN	218-220	DFG	228-230	GDK	245-247	APE	259-264	DVYSFG
AT5G03320_PBL40(PCRK2)_grp4	88-93	GEGGFG	112-117	VAVKQL	123-127	QGHKE	214-220	RDFKSSN	233-235	DFG	9-11	GDK	260-262	APE	274-279	DVWGYG
AT5G13160_PBS1_grp1	93-98	GEGGFG	112-117	VAVKQL	123-127	QGNRE	212-218	RDFKSSN	231-233	DFG	241-243	GDK	258-260	APE	272-277	DVYSFG	292-296	SEMPH
AT5G15080_PBL34_grp5	149-154	GEGGFG	177-182	VAVKTL	188-192	QGHKE	274-280	RDFKTSN	293-295	DFG			320-322	APE	334-339	DVYSFG
AT5G16500_PBL43(LIP1)_grp2	81-86	GEGGFG	100-105	VAVKQL	-		200-206	RDLKASN	219-221	DFG			247-249	APE	261-266	DVYSFG
AT5G18610_PBL27_grp1	90-95	GEGGFG	109-114	VAVKQL	120-124	QGNRE	209-215	RDLKSSN	228-230	DFG	238-240	GDK	255-257	APE	269-274	DVYSFG
AT5G35580_PBL13_grp6	83-88	GEGGFG	108-113	VAVKLL	119-123	QGHRE	205-211	RDFKASN	224-226	DFG			251-253	APE	265-270	DVYSFG
AT5G47070_PBL19_grp4	93-98	GEGGFG	118-123	VAIKKL	-		217-223	RDFKSSN	236-238	DFG			263-265	APE	277-282	DVYSFG
AT5G56460_PBL16_grp6	83-88	GGGGFG	-		122-126	QGHRE	208-214	RDFKTSN	227-229	DFG	237-239	GDK	254-256	APE	268-273	DVYSFG
Gohir.A01G021700.1.p	92-97	GEGGFG	111-116	VAVKQL	122-126	QGNRE	211-217	RDFKSSN	230-232	DFG	240-242	GDK	257-259	APE	271-276	DVYSFG	291-295	STRPH
Gohir.A01G021800.1.p	92-97	GEGGFG	111-116	VAVKQL	122-126	QGNRE	211-217	RDFKSSN	230-232	DFG	240-242	GDK	257-259	APE	271-276	DVYSFG
Gohir.A01G078400.1.p	93-98	GEGGFG	112-117	VAIKQL	123-127	QGNRE	212-218	RDFKASN	231-233	DFG	241-243	GDK	258-260	APE	272-277	DVYSFG
Gohir.A01G218000.1.p	81-86	GEGGFG	100-105	VAIKQL	111-115	QGNRE	200-206	RDLKCSN	219-221	DFG			246-248	APE	260-265	DVYSFG
Gohir.A02G085000.1.p	96-101	GEGGFG	-		135-139	QGLQE	222-228	RDFKASN	241-243	DFG			268-270	APE	282-287	DVYGFG
Gohir.A03G004500.1.p	99-104	GEGGFG	124-129	VAVKLL	135-139	QGHRE	223-229	RDFKTSN	242-244	DFG			269-271	APE	283-288	DVYSFG
Gohir.A03G022100.1.p	76-81	GGGGFG	-		117-121	QGHRE	203-209	RDFKTSN	222-224	DFG	232-234	GDK	249-251	APE	263-268	DVYSFG
Gohir.A04G072800.1.p	92-97	GEGGFG	116-121	VAVKQL	127-131	QGHKE	218-224	RDFKSSN	237-239	DFG			264-266	APE	278-283	DVWSYG
Gohir.A05G034100.1.p	86-91	GEGGFG	111-116	VAVKLL	122-126	QGHRE	208-214	RDFKASN	227-229	DFG			254-256	APE	268-273	DVYSFG
Gohir.A05G095300.1.p	103-108	GEGGFG	131-136	VAIKQL	142-146	QGHKE	235-241	RDFKTSN	254-256	DFG			281-283	APE	295-300	DVWSFG
Gohir.A05G095400.1.p	80-85	GEGGFG	-		119-123	QGHRE	207-213	RDFKTSN	226-228	DFG	236-238	GDK	253-255	APE	267-272	DVYSFG
Gohir.A05G299000.1.p	86-91	GEGGFG	105-110	VAIKQL	116-120	QGNRE	205-211	RDLKCSN	224-226	DFG	234-236	GDK	251-253	APE	265-270	DVYSFG
Gohir.A05G364700.1.p	139-144	GEGGFG	167-172	VAVKTL	178-182	QGHRE	264-270	RDFKTSN	283-285	DFG	293-295	GDK	310-312	APE	324-329	DVYSFG
Gohir.A06G076700.1.p	86-91	GEGGFG	111-116	VAVKLL	122-126	QGHRE	208-214	RDFKASN	227-229	DFG			254-256	APE	268-273	DVYSFG
Gohir.A06G147500.1.p	90-95	GEGGFG	109-114	VAVKQL	120-124	QGSRE	208-214	RDFKASN	227-229	DFG			254-256	APE	268-273	DVYSFG
Gohir.A07G019000.1.p	88-93	GEGGFG	113-118	VAVKTL	124-128	QGHRE	210-216	RDFKSSN	229-231	DFG			256-258	APE	270-275	DVYSFG
Gohir.A08G000101.1.p	120-125	GEGGFG	139-144	VAIKQL	150-154	QGSRE	239-245	RDLKCSN	258-260	DFG	268-270	GDK	-		299-304	DIYSLG
Gohir.A08G015600.1.p	86-91	GEGGFG	111-116	VAVKEL	122-126	QGDRE	208-214	RDFKSSN	227-229	DFG			254-256	APE	268-273	DVYGFG
Gohir.A08G028600.1.p	-		36-41	VAIKKL	-		138-144	RDFKASN	157-159	DFG			-		198-203	DVWSFG
Gohir.A08G141200.1.p	62-67	GKGSHG	-		-		176-182	RDVKSAN	195-197	DFG			-		236-241	DVFSFG
Gohir.A08G161700.1.p	83-88	GEGGFG	107-112	VAVKKL	118-122	QGHKE	208-214	RDFKSSN	227-229	DFG			254-256	APE	268-273	DIWTFG
Gohir.A09G062200.1.p	97-102	GEGGFG	116-121	VAVKQL	127-131	QGNRE	216-222	RDLKSAN	235-237	DFG	245-247	GDK	262-264	APE	276-281	DVYSFG
Gohir.A09G107100.1.p	94-99	GEGGFG	122-127	VAIKKL	133-137	QGHKE	219-225	RDLKASN	238-240	DFG			265-267	APE	279-284	DVYSFG
Gohir.A09G148400.1.p	92-97	GEGGFG	116-121	VAVKQL	127-131	QGHKE	218-224	RDFKSSN	237-239	DFG			264-266	APE	278-283	DVWSYG
Gohir.A10G014000.1.p	83-88	GEGGFG	102-107	VAVKRL	113-117	QGTRE	202-208	RDFKASN	221-223	DFG			248-250	APE	262-267	DVYSFG
Gohir.A10G161100.1.p	97-102	GEGGFG	116-121	VAVKQL	127-131	QGNRE	216-222	RDLKSSN	235-237	DFG	245-247	GDK	262-264	APE	276-281	DVYSFG
Gohir.A10G204300.1.p	94-99	GEGGFG	346-351	VANKCL	129-133	QGHKE	220-226	RDFKSSN	239-241	DFG			266-268	APE	280-285	DVWSYG
Gohir.A10G208100.1.p	86-91	GEGGFG	105-110	VAIKQL	116-120	QGNRE	205-211	RDLKCSN	224-226	DFG	234-236	GDK	251-253	APE	265-270	DVYSFG
Gohir.A10G219900.1.p	66-71	GEGGFG	-		105-109	QGHHE	193-199	RDFKTSN	212-214	DFG	222-224	GDK; 349-351:GDK	239-241	APE	253-258	DVYSFG
Gohir.A11G062700.1.p	84-89	GQGGFG	103-108	VAIKKL	114-118	QGEKE	203-209	RDLKSSN	222-224	DFG	232-234	GDK	249-251	APE	263-268	DIFSFG
Gohir.A11G278800.1.p	82-87	GEGGFG	101-106	VAVKQL	112-116	QGNRE	201-207	RDFKTSN	220-222	DFG			247-249	APE	261-266	DVYSFG
Gohir.A12G166000.2.p	93-98	GEGGFG	-		132-136	QGHKE	218-224	RDFKASN	237-239	DFG	316-318	GDK	264-266	APE	278-283	DVYSFG
Gohir.A13G072300.1.p	92-97	GEGGFG	120-125	VAVKKL	131-135	QGHKE	217-223	RDFKASN	236-238	DFG	315-317	GDK	263-265	APE	277-282	DVYSFG
Gohir.A13G190500.1.p	92-97	GEGGFG	117-122	VAVKLL	128-132	QGHRE	214-220	RDFKASN	233-235	DFG	243-245	GDK	260-262	APE	274-279	DVYSFG
Gohir.A13G207300.1.p	87-92	GDGGFG	112-117	VAVKEL	123-127	QGDRE	209-215	RDFKTSN	228-230	DFG	238-240	GDK	255-257	APE	269-274	DVYGFG
Gohir.A13G227248.1.p	102-107	GEGGFG	130-135	VAIKQL	141-145	QGDKE	235-241	RDFKTSN	254-256	DFG	142-144	GDK	281-283	APE	295-300	DVWSFG
Gohir.A13G227264.1.p	75-80	GEGGFG	-		114-118	QGHKE	202-208	RDFKTSN	221-223	DFG	231-233	GDK	248-250	APE	262-267	DVYSFG
Gohir.D01G020200.1.p	92-97	GEGGFG	111-116	VAVKQL	122-126	QGNRE	211-217	RDFKSSN	230-232	DFG	240-242	GDK	257-259	APE	271-276	DVYSFG	291-295	STRPH
Gohir.D01G089900.1.p	72-77	GEGGFG	90-95	VAVKQL	101-105	QGHQE	190-196	RDLKSAN	209-211	DFG			236-238	APE	250-255	DIYCFG
Gohir.D01G206900.1.p	81-86	GEGGFG	100-105	VAIKQL	111-115	QGNRE	200-206	RDLKCSN	219-221	DFG			246-248	APE	260-265	DVYSFG
Gohir.D01G211700.1.p	82-87	GQGGFG	-		121-125	QGHKE	209-215	RDFKTSN	228-230	DFG			255-257	APE	269-274	DIYSFG
Gohir.D02G100700.1.p	96-101	GEGGFG	-		135-139	QGLQE	222-228	RDFKASN	241-243	DFG			268-270	APE	282-287	DVYGFG
Gohir.D02G164900.1.p	96-101	GKGGFG	-		-		217-223	RDFKSTN	236-238	DFG			-		277-282	DVYAFG
Gohir.D03G125400.1.p	94-99	GEGGFG	-		133-137	QGHKE	221-227	RDFKTSN	240-242	DFG	250-252	GDK	267-269	APE	281-286	DVYSFG
Gohir.D03G146600.1.p	76-81	GGGGFG	-		117-121	QGHRE	203-209	RDFKTSN	222-224	DFG	232-234	GDK	249-251	APE	263-268	DVYSFG
Gohir.D04G008100.1.p	54-59	GEGGFG	79-84	VAIKEL	90-94	QGDRE	176-182	RDFKTSN	195-197	DFG			222-224	APE	236-241	DVYGYG
Gohir.D04G050100.1.p	139-144	GEGGFG	167-172	VAVKTL	178-182	QGHRE	264-270	RDFKTSN	283-285	DFG	293-295	GDK	310-312	APE	324-329	DVYSFG
Gohir.D05G015700.1.p	102-107	GEGGFG	130-135	VAVKSL	141-145	QGHRE	226-232	RDFKTSN	245-247	DFG	255-257	GDK	272-274	APE	286-291	DVYSFG
Gohir.D05G035500.1.p	86-91	GEGGFG	111-116	VAVKLL	122-126	QGHRE	208-214	RDFKASN	227-229	DFG			254-256	APE	268-273	DVYSFG
Gohir.D05G142100.1.p	85-90	GEGGFG	110-115	VAVKVL	121-125	QGHKE	207-213	RDFKTSN	226-228	DFG			253-255	APE	267-272	DVFSFG
Gohir.D05G298700.2.p	86-91	GEGGFG	105-110	VAIKQL	116-120	QGNRE	205-211	RDLKCSN	224-226	DFG	234-236	GDK	251-253	APE	265-270	DVYSFG
Gohir.D06G075700.1.p	86-91	GQGGFG	111-116	VAVKLL	122-126	QGHRE	208-214	RDFKASN	227-229	DFG			254-256	APE	268-273	DVYSFG
Gohir.D07G041700.1.p	100-105	GEGGFG	128-133	VAVKSL	139-143	QGHRE	224-230	RDFKTSN	243-245	DFG	253-255	GDK	270-272	APE	284-289	DVYSFG
Gohir.D08G009100.1.p	114-119	GEGGFG	133-138	VAIKQL	144-148	QGSRE	233-239	RDLKCSN	252-254	DFG	262-264	GDK	-		293-298	DIYSLG
Gohir.D08G162300.1.p	62-67	GKGSHG	-		-		176-182	RDVKSAN	195-197	DFG			-		236-241	DVFSFG
Gohir.D08G181700.1.p	83-88	GEGGFG	107-112	VAVKKL	118-122	QGHKE	208-214	RDFKSSN	227-229	DFG			254-256	APE	268-273	DIWTFG
Gohir.D09G039700.1.p	88-93	GQGGFG	107-112	VAVKQL	118-122	QGEKE	207-213	RDLKSSN	226-228	DFG	236-238	GDK	253-255	APE	267-272	DIFSFG
Gohir.D09G061100.1.p	97-102	GEGGFG	116-121	VAVKQL	127-131	QGNRE	216-222	RDLKSAN	235-237	DFG	245-247	GDK	262-264	APE	276-281	DVYSFG
Gohir.D09G103900.1.p	94-99	GEGGFG	122-127	VAIKKL	133-137	QGHKE	219-225	RDLKASN	238-240	DFG			265-267	APE	279-284	DVYSFG
Gohir.D10G055900.1.p	86-91	GEGGFG	111-116	VAVKVL	122-126	QGHRE	208-214	RDFKTSN	227-229	DFG			254-256	APE	268-273	DVFSFG
Gohir.D10G212300.1.p	94-99	GEGGFG	346-351	VANKCL	129-133	QGHKE	220-226	RDFKSSN	239-241	DFG			266-268	APE	280-285	DVWSYG
Gohir.D11G073300.1.p	125-130	GEGGFG	153-158	VAVKTL	164-168	QGHKE	251-257	RDFKTSN	270-272	DFG	280-282	GDK; 349-351:GDK	297-299	APE	311-316	DVYSFG
Gohir.D11G079000.1.p	85-90	GEGGFG	109-114	VAIKKL	-		211-217	RDFKASN	230-232	DFG			19-21	APE	271-276	DVWSFG
Gohir.D12G169400.1.p	93-98	GEGGFG	-		132-136	QGHKE	218-224	RDFKASN	237-239	DFG	316-318	GDK	264-266	APE	278-283	DVYSFG
Gohir.D12G214600.1.p	85-90	GEGGFG	109-114	VAIKKL	120-124	QGHKE	210-216	RDFKSSN	229-231	DFG			256-258	APE	270-275	DIWTFG
Gohir.D13G068300.1.p	138-143	GEGGFG	166-171	VAVKTL	177-181	QGHKE	263-269	RDFKTSN	282-284	DFG	292-294	GDK	309-311	APE	323-328	DVYSFG
Gohir.D13G072400.1.p	92-97	GEGGFG	120-125	VAVKKL	131-135	QGHKE	217-223	RDFKASN	236-238	DFG	315-317	GDK	263-265	APE	277-282	DVYSFG
Gohir.D13G091900.1.p	71-76	GEGGFG	90-95	VAVKQL	-		191-197	RDLKSSN	-				237-239	APE	251-256	DVYSFG
Gohir.D13G211826.1.p	87-92	GDGGFG	112-117	VAVKEL	123-127	QGDRE	209-215	RDFKTSN	228-230	DFG	238-240	GDK	255-257	APE	269-274	DVYGFG
Gohir.D13G232700.1.p	102-107	GEGGFG	130-135	VAIKQL	141-145	QGHKE	235-241	RDFKTSN	254-256	DFG			281-283	APE	295-300	DVWSFG
Gohir.D13G232800.1.p	75-80	GEGGFG	-		114-118	QGHKE	202-208	RDFKTSN	221-223	DFG	231-233	GDK	248-250	APE	262-267	DVYSFG
Gohir.D13G235200.1.p	109-114	GEGGFG	128-133	VAIKQL	139-143	QGIRE	228-234	RDLKCSN	247-249	DFG	257-259	GDK; 406-408:GDK	-		288-293	DIYSFG
Note: GDK: cleavage site. SEMPH: resistance recognition motifs, localized in the C-terminal loop (that is recognized and bound by the NLR protein family member RPS5)
The motif_1 covered the subdomains DFG, APE, DxxxxG (DVYSFG); the motif_2 covered the subdomain E (EWLxEVxYLG) (Villegas-Vázquez et al., 2021. https://doi.org/10.3390/ijms22136819). The motif_3 covered the kinase activity sites, ie. aspartic acid (D) and "IYRDIKASNIL".
